# Supplementary material for: μ-Hydroxido-bis­[(2,2′-bipyridine)tricarbonyl­rhenium(I)] perrhenate
Source: Acta Crystallogr Sect E Struct Rep Online. 2008 Feb 27;64(Pt 3):m496. doi: 10.1107/S160053680800490X (PMC2960830; doi:10.1107/S160053680800490X)
Supplement: Supplementary file 1 [file e-64-0m496-sup1.cif]

##############################################################################
###                                                                        ###
###        Electronic paper (Acta Crystallographica Section E)             ###
###                                                                        ###
##############################################################################
#                                                                            #
# This CIF contains the data in a paper accepted for publication in Acta     #
# Crystallographica Section E. It conforms to the requirements of Notes      #
# for Authors for Section E, and has been peer reviewed under the auspices   #
# of the IUCr Commission on Journals.                                        #
#                                                                            #
# Full details of the Crystallographic Information File format               #
# are given in the paper "The Crystallographic Information File (CIF):       #
# a New Standard Archive File for Crystallography" by S. R. Hall, F. H.      #
# Allen and I. D. Brown [Acta Cryst. (1991), A47, 655-685].                  #
#                                                                            #
# The current version of the core CIF dictionary is obtainable from          #
# ftp://ftp.iucr.org/pub/cif_core.dic. The current version number is 2.1.    #
#                                                                            #
# Software is freely available for graphical display of the structure(s) in  #
# this CIF.  For information consult the CIF home page http://www.iucr.org/  #
# cif/home.html                                                              #
#                                                                            #
##############################################################################
                                             
data_I
_audit_creation_method     SHELXL-97
_chemical_name_systematic
;
\m-Hydroxido-bis[(2,2'-bipyridine)tricarbonylrhenium(I)] perrhenate
;
_chemical_name_common     ?
_chemical_formula_moiety     'C26 H17 N4 O7 Re2 +, O4 Re -'
_chemical_formula_sum     'C26 H17 N4 O11 Re3'
_chemical_formula_iupac     '[Re2 (O H) (C10 H8 N2)2 (C O)6] [Re O4]'
_chemical_formula_weight     1120.04
_chemical_melting_point     ?
_symmetry_cell_setting     triclinic
_symmetry_space_group_name_H-M     'P -1'
_symmetry_space_group_name_Hall     '-P 1'
loop_
    _symmetry_equiv_pos_as_xyz
    'x, y, z'
    '-x, -y, -z'
_cell_length_a     9.0304(7)
_cell_length_b     11.0506(9)
_cell_length_c     15.5152(13)
_cell_angle_alpha     96.488(7)
_cell_angle_beta     94.768(7)
_cell_angle_gamma     104.038(6)
_cell_volume     1482.6(2)
_cell_formula_units_Z     2
_cell_measurement_reflns_used     19460
_cell_measurement_theta_min     3.8
_cell_measurement_theta_max     25.6
_cell_measurement_temperature     173(2)
_exptl_crystal_description     block
_exptl_crystal_colour     orange
_exptl_crystal_size_max     0.16
_exptl_crystal_size_mid     0.15
_exptl_crystal_size_min     0.14
_exptl_crystal_density_diffrn     2.509
_exptl_crystal_density_meas     ?
_exptl_crystal_density_method     'not measured'
_exptl_crystal_F_000     1028
_exptl_absorpt_coefficient_mu     12.282
_exptl_absorpt_correction_type     multi-scan
_exptl_absorpt_process_details     '(MULABS; Spek, 2003; Blessing, 1995)'
_exptl_absorpt_correction_T_min     0.1425
_exptl_absorpt_correction_T_max     0.1882
_exptl_special_details
;
;
_diffrn_ambient_temperature     173(2)
_diffrn_radiation_type     MoK\a
_diffrn_radiation_wavelength     0.71073
_diffrn_radiation_source     'fine-focus sealed tube'
_diffrn_radiation_monochromator     graphite
_diffrn_measurement_device_type     'Stoe IPDSII two-circle'
_diffrn_measurement_method     \w
_diffrn_detector_area_resol_mean     ?
_diffrn_reflns_number     21159
_diffrn_reflns_av_R_equivalents     0.0896
_diffrn_reflns_av_sigmaI/netI     0.0784
_diffrn_reflns_theta_min     3.73
_diffrn_reflns_theta_max     25.65
_diffrn_reflns_theta_full     25.00
_diffrn_measured_fraction_theta_max     0.991
_diffrn_measured_fraction_theta_full     0.997
_diffrn_reflns_limit_h_min     -10
_diffrn_reflns_limit_h_max     10
_diffrn_reflns_limit_k_min     -13
_diffrn_reflns_limit_k_max     13
_diffrn_reflns_limit_l_min     -18
_diffrn_reflns_limit_l_max     18
_diffrn_standards_number     0
_diffrn_standards_interval_count     .
_diffrn_standards_interval_time     .
_diffrn_standards_decay_%     ?
_refine_special_details
;
 Refinement of F^2^ against ALL reflections.  The weighted R-factor wR and
 goodness of fit S are based on F^2^, conventional R-factors R are based
 on F, with F set to zero for negative F^2^. The threshold expression of
 F^2^ > 2sigma(F^2^) is used only for calculating R-factors(gt) etc. and is
 not relevant to the choice of reflections for refinement.  R-factors based
 on F^2^ are statistically about twice as large as those based on F, and R-
 factors based on ALL data will be even larger.
;
_reflns_number_total     5550
_reflns_number_gt     4782
_reflns_threshold_expression     I>2\s(I)
_refine_ls_structure_factor_coef     Fsqd
_refine_ls_matrix_type     full
_refine_ls_R_factor_all     0.1028
_refine_ls_R_factor_gt     0.0920
_refine_ls_wR_factor_gt     0.2506
_refine_ls_wR_factor_ref     0.2618
_refine_ls_goodness_of_fit_ref     1.051
_refine_ls_restrained_S_all     1.051
_refine_ls_number_reflns     5550
_refine_ls_number_parameters     398
_refine_ls_number_restraints     0
_refine_ls_hydrogen_treatment     constr
_refine_ls_weighting_scheme     calc
_refine_ls_weighting_details
        'calc w=1/[\s^2^(Fo^2^)+(0.1565P)^2^+50.8834P] where P=(Fo^2^+2Fc^2^)/3'
_atom_sites_solution_hydrogens     geom
_atom_sites_solution_primary     direct
_atom_sites_solution_secondary     difmap
_refine_ls_shift/su_max     0.000
_refine_ls_shift/su_mean     0.000
_refine_diff_density_max     4.565
_refine_diff_density_min     -5.650
_refine_ls_extinction_method     'SHELXL97 (Sheldrick, 2008)'
_refine_ls_extinction_coef     0.0058(8)
_refine_ls_extinction_expression
                                  'Fc^*^=kFc[1+0.001xFc^2^\l^3^/sin(2\q)]^-1/4^'
loop_
    _atom_type_symbol
    _atom_type_description
    _atom_type_scat_dispersion_real
    _atom_type_scat_dispersion_imag
    _atom_type_scat_source
    'C' 'C' 0.0033 0.0016
                         'International Tables Vol C Tables 4.2.6.8 and 6.1.1.4'
    'H' 'H' 0.0000 0.0000
                         'International Tables Vol C Tables 4.2.6.8 and 6.1.1.4'
    'N' 'N' 0.0061 0.0033
                         'International Tables Vol C Tables 4.2.6.8 and 6.1.1.4'
    'O' 'O' 0.0106 0.0060
                         'International Tables Vol C Tables 4.2.6.8 and 6.1.1.4'
    'Re' 'Re' -1.0185 7.2310
                         'International Tables Vol C Tables 4.2.6.8 and 6.1.1.4'
_computing_data_collection     'X-Area (Stoe & Cie, 2001)'
_computing_cell_refinement     'X-Area (Stoe & Cie, 2001)'
_computing_data_reduction     'X-Area (Stoe & Cie, 2001)'
_computing_structure_solution     'SHELXS97 (Sheldrick, 2008)'
_computing_structure_refinement     'SHELXL97 (Sheldrick, 2008)'
_computing_molecular_graphics     'XP in SHELXTL-Plus (Sheldrick, 2008)'
_computing_publication_material     'SHELXL97 (Sheldrick, 2008)'
loop_
    _atom_site_type_symbol
    _atom_site_label
    _atom_site_fract_x
    _atom_site_fract_y
    _atom_site_fract_z
    _atom_site_U_iso_or_equiv
    _atom_site_adp_type
    _atom_site_calc_flag
    _atom_site_refinement_flags
    _atom_site_occupancy
    _atom_site_disorder_assembly
    _atom_site_disorder_group
    Re Re1 0.76687(9) 0.89450(8) 0.70601(5) 0.0392(3) Uani d . 1 . .
    C C1 0.770(3) 1.024(3) 0.806(2) 0.057(7) Uani d . 1 . .
    O O1 0.771(3) 1.0983(16) 0.8628(12) 0.069(5) Uani d . 1 . .
    C C2 0.910(3) 1.022(3) 0.657(2) 0.062(7) Uani d . 1 . .
    O O2 1.004(2) 1.0976(19) 0.6342(15) 0.073(6) Uani d . 1 . .
    C C3 0.933(3) 0.858(2) 0.7703(14) 0.052(6) Uani d . 1 . .
    O O3 1.037(2) 0.839(2) 0.8152(13) 0.071(5) Uani d . 1 . .
    Re Re2 0.42562(9) 0.72867(7) 0.83203(5) 0.0352(3) Uani d . 1 . .
    C C4 0.419(3) 0.901(2) 0.8481(17) 0.052(6) Uani d . 1 . .
    O O4 0.413(3) 1.0039(17) 0.8637(16) 0.077(6) Uani d . 1 . .
    C C5 0.270(3) 0.706(2) 0.7326(16) 0.052(6) Uani d . 1 . .
    O O5 0.181(2) 0.689(3) 0.6702(13) 0.081(7) Uani d . 1 . .
    C C6 0.266(3) 0.705(2) 0.9084(13) 0.044(5) Uani d . 1 . .
    O O6 0.175(2) 0.6920(19) 0.9559(11) 0.061(5) Uani d . 1 . .
    O O7 0.6037(16) 0.7393(13) 0.7439(9) 0.038(3) Uani d . 1 . .
    H H7 0.6092 0.6704 0.7208 0.046 Uiso d R 1 . .
    N N11 0.441(2) 0.5359(17) 0.8331(12) 0.044(4) Uani d . 1 . .
    C C11 0.664(3) 0.626(2) 0.9353(15) 0.046(5) Uani d . 1 . .
    C C12 0.554(4) 0.515(2) 0.8855(18) 0.062(8) Uani d . 1 . .
    C C13 0.574(5) 0.394(3) 0.891(2) 0.093(14) Uani d . 1 . .
    H H13 0.6594 0.3841 0.9270 0.111 Uiso calc R 1 . .
    C C14 0.475(3) 0.290(3) 0.845(2) 0.093(6) Uani d DU 1 . .
    H H14 0.4887 0.2082 0.8462 0.112 Uiso calc R 1 . .
    C C15 0.349(4) 0.313(2) 0.796(2) 0.093(6) Uani d DU 1 . .
    H H15 0.2705 0.2424 0.7682 0.112 Uiso calc R 1 . .
    C C16 0.333(5) 0.4335(19) 0.786(2) 0.093(6) Uani d DU 1 . .
    H H16 0.2511 0.4449 0.7476 0.111 Uiso calc R 1 . .
    N N21 0.620(2) 0.7420(17) 0.9301(11) 0.040(4) Uani d . 1 . .
    C C23 0.801(4) 0.630(4) 0.9854(18) 0.083(11) Uani d . 1 . .
    H H23 0.8352 0.5555 0.9873 0.100 Uiso calc R 1 . .
    C C24 0.883(4) 0.739(4) 1.031(2) 0.079(10) Uani d . 1 . .
    H H24 0.9750 0.7386 1.0654 0.095 Uiso calc R 1 . .
    C C25 0.846(3) 0.850(5) 1.0319(17) 0.094(14) Uani d . 1 . .
    H H25 0.9072 0.9244 1.0663 0.113 Uiso calc R 1 . .
    C C26 0.701(3) 0.849(2) 0.9750(16) 0.053(6) Uani d . 1 . .
    H H26 0.6697 0.9247 0.9717 0.063 Uiso calc R 1 . .
    N N31 0.728(2) 0.755(2) 0.5863(14) 0.051(5) Uani d . 1 . .
    C C32 0.602(3) 0.747(2) 0.5346(13) 0.050(6) Uani d . 1 . .
    C C33 0.560(4) 0.651(3) 0.4601(17) 0.064(7) Uani d . 1 . .
    H H33 0.4649 0.6393 0.4249 0.077 Uiso calc R 1 . .
    C C34 0.656(4) 0.577(4) 0.4399(18) 0.087(12) Uani d . 1 . .
    H H34 0.6272 0.5122 0.3915 0.104 Uiso calc R 1 . .
    C C35 0.795(5) 0.597(3) 0.490(2) 0.083(9) Uani d . 1 . .
    H H35 0.8670 0.5513 0.4741 0.100 Uiso calc R 1 . .
    C C36 0.828(4) 0.687(3) 0.5675(17) 0.059(7) Uani d . 1 . .
    H H36 0.9202 0.6991 0.6050 0.071 Uiso calc R 1 . .
    N N41 0.565(2) 0.9191(17) 0.6320(11) 0.040(4) Uani d . 1 . .
    C C42 0.501(2) 0.826(2) 0.5597(13) 0.043(5) Uani d . 1 . .
    C C43 0.365(4) 0.827(3) 0.513(2) 0.071(8) Uani d . 1 . .
    H H43 0.3297 0.7712 0.4605 0.085 Uiso calc R 1 . .
    C C44 0.277(3) 0.911(3) 0.5419(16) 0.057(6) Uani d . 1 . .
    H H44 0.1766 0.9049 0.5152 0.068 Uiso calc R 1 . .
    C C45 0.349(3) 1.003(3) 0.6129(17) 0.056(6) Uani d . 1 . .
    H H45 0.2990 1.0663 0.6312 0.067 Uiso calc R 1 . .
    C C46 0.484(3) 1.005(2) 0.6555(16) 0.047(5) Uani d . 1 . .
    H H46 0.5257 1.0682 0.7039 0.056 Uiso calc R 1 . .
    Re Re3 0.84808(14) 0.42214(11) 0.72586(9) 0.0663(4) Uani d . 1 . .
    O O31 0.757(3) 0.5413(19) 0.7321(13) 0.070(5) Uani d . 1 . .
    O O32 0.705(3) 0.286(2) 0.7035(13) 0.092(8) Uani d . 1 . .
    O O33 0.930(4) 0.422(3) 0.831(2) 0.126(12) Uani d . 1 . .
    O O34 0.922(6) 0.429(3) 0.639(2) 0.157(17) Uani d . 1 . .
loop_
    _atom_site_aniso_label
    _atom_site_aniso_U_11
    _atom_site_aniso_U_22
    _atom_site_aniso_U_33
    _atom_site_aniso_U_12
    _atom_site_aniso_U_13
    _atom_site_aniso_U_23
    Re1 0.0339(5) 0.0455(5) 0.0412(5) 0.0145(3) 0.0033(3) 0.0087(3)
    C1 0.042(12) 0.061(15) 0.080(19) 0.022(11) 0.010(11) 0.038(14)
    O1 0.117(17) 0.035(8) 0.046(10) 0.010(9) 0.009(10) -0.014(7)
    C2 0.037(12) 0.060(15) 0.09(2) 0.005(11) 0.005(12) 0.017(14)
    O2 0.063(12) 0.063(11) 0.087(14) -0.007(9) 0.009(10) 0.035(10)
    C3 0.062(14) 0.065(15) 0.029(10) 0.026(12) 0.012(10) -0.014(10)
    O3 0.057(11) 0.098(15) 0.066(12) 0.047(11) -0.013(9) 0.005(10)
    Re2 0.0400(5) 0.0361(5) 0.0358(5) 0.0188(3) 0.0109(3) 0.0060(3)
    C4 0.057(14) 0.055(14) 0.057(14) 0.031(11) 0.027(11) 0.012(11)
    O4 0.091(14) 0.045(10) 0.116(18) 0.041(10) 0.056(13) 0.023(10)
    C5 0.061(14) 0.055(13) 0.050(13) 0.018(11) 0.031(12) 0.025(11)
    O5 0.052(10) 0.14(2) 0.051(11) 0.011(11) -0.008(9) 0.047(12)
    C6 0.059(13) 0.054(12) 0.034(10) 0.039(11) 0.007(9) 0.017(9)
    O6 0.069(11) 0.080(12) 0.048(10) 0.027(9) 0.032(9) 0.025(9)
    O7 0.042(7) 0.032(7) 0.044(8) 0.014(6) 0.012(6) 0.005(6)
    N11 0.047(10) 0.041(9) 0.047(10) 0.008(8) 0.016(8) 0.012(8)
    C11 0.043(11) 0.061(13) 0.045(12) 0.027(10) 0.009(9) 0.015(10)
    C12 0.10(2) 0.050(13) 0.058(15) 0.045(14) 0.051(15) 0.025(12)
    C13 0.18(4) 0.09(2) 0.066(18) 0.10(3) 0.08(2) 0.053(17)
    C14 0.144(16) 0.030(7) 0.103(14) 0.003(9) 0.071(12) -0.001(8)
    C15 0.144(16) 0.030(7) 0.103(14) 0.003(9) 0.071(12) -0.001(8)
    C16 0.144(16) 0.030(7) 0.103(14) 0.003(9) 0.071(12) -0.001(8)
    N21 0.041(9) 0.045(9) 0.031(8) 0.008(7) 0.013(7) 0.003(7)
    C23 0.08(2) 0.15(3) 0.041(14) 0.07(2) 0.011(14) 0.004(18)
    C24 0.059(17) 0.13(3) 0.065(19) 0.05(2) 0.036(15) 0.01(2)
    C25 0.041(14) 0.18(4) 0.034(13) -0.006(19) -0.008(11) -0.025(18)
    C26 0.051(13) 0.045(12) 0.052(13) -0.002(10) 0.006(10) -0.008(10)
    N31 0.042(10) 0.058(12) 0.058(12) 0.016(9) 0.011(9) 0.018(9)
    C32 0.060(14) 0.062(14) 0.019(9) 0.000(11) 0.000(9) 0.007(9)
    C33 0.081(18) 0.067(16) 0.046(14) 0.032(14) 0.013(12) -0.017(12)
    C34 0.12(3) 0.12(3) 0.037(14) 0.08(3) 0.024(17) -0.007(16)
    C35 0.10(3) 0.08(2) 0.08(2) 0.035(19) 0.04(2) 0.016(17)
    C36 0.086(18) 0.062(15) 0.051(14) 0.051(14) 0.025(13) 0.014(11)
    N41 0.046(9) 0.049(10) 0.036(9) 0.029(8) 0.015(7) 0.010(7)
    C42 0.042(11) 0.054(12) 0.026(9) 0.000(9) 0.001(8) 0.002(9)
    C43 0.064(17) 0.08(2) 0.067(18) 0.011(15) 0.010(14) 0.017(15)
    C44 0.033(11) 0.10(2) 0.043(12) 0.029(12) 0.005(9) 0.012(13)
    C45 0.064(15) 0.069(16) 0.052(14) 0.036(13) 0.014(11) 0.030(12)
    C46 0.048(12) 0.050(12) 0.049(13) 0.022(10) 0.014(10) 0.008(10)
    Re3 0.0648(7) 0.0588(7) 0.0775(9) 0.0190(5) 0.0181(6) 0.0039(6)
    O31 0.095(14) 0.065(11) 0.068(12) 0.045(11) 0.037(11) 0.016(9)
    O32 0.109(18) 0.091(16) 0.048(11) -0.020(13) 0.006(11) -0.008(10)
    O33 0.17(3) 0.11(2) 0.11(2) 0.08(2) -0.03(2) -0.008(17)
    O34 0.27(5) 0.087(19) 0.15(3) 0.06(2) 0.13(3) 0.027(19)
_geom_special_details
;
 All esds (except the esd in the dihedral angle between two l.s. planes)
 are estimated using the full covariance matrix.  The cell esds are taken
 into account individually in the estimation of esds in distances, angles
 and torsion angles; correlations between esds in cell parameters are only
 used when they are defined by crystal symmetry.  An approximate (isotropic)
 treatment of cell esds is used for estimating esds involving l.s. planes.
;
loop_
    _geom_bond_atom_site_label_1
    _geom_bond_atom_site_label_2
    _geom_bond_site_symmetry_2
    _geom_bond_distance
    _geom_bond_publ_flag
    Re1 C3 . 1.88(3) ?
    Re1 C2 . 1.93(3) ?
    Re1 C1 . 1.98(3) ?
    Re1 O7 . 2.146(14) ?
    Re1 N41 . 2.165(17) ?
    Re1 N31 . 2.22(2) ?
    C1 O1 . 1.13(3) ?
    C2 O2 . 1.15(3) ?
    C3 O3 . 1.20(3) ?
    Re2 C4 . 1.91(2) ?
    Re2 C6 . 1.93(2) ?
    Re2 C5 . 1.95(3) ?
    Re2 N11 . 2.171(18) ?
    Re2 O7 . 2.185(14) ?
    Re2 N21 . 2.190(18) ?
    C4 O4 . 1.15(3) ?
    C5 O5 . 1.17(3) ?
    C6 O6 . 1.15(3) ?
    O7 H7 . 0.8199 ?
    N11 C12 . 1.33(4) ?
    N11 C16 . 1.39(4) ?
    C11 C23 . 1.39(4) ?
    C11 N21 . 1.44(3) ?
    C11 C12 . 1.47(4) ?
    C12 C13 . 1.40(3) ?
    C13 C14 . 1.35(5) ?
    C13 H13 . 0.9500 ?
    C14 C15 . 1.41(4) ?
    C14 H14 . 0.9500 ?
    C15 C16 . 1.40(3) ?
    C15 H15 . 0.9500 ?
    C16 H16 . 0.9500 ?
    N21 C26 . 1.32(3) ?
    C23 C24 . 1.34(5) ?
    C23 H23 . 0.9500 ?
    C24 C25 . 1.34(6) ?
    C24 H24 . 0.9500 ?
    C25 C26 . 1.51(4) ?
    C25 H25 . 0.9500 ?
    C26 H26 . 0.9500 ?
    N31 C32 . 1.32(3) ?
    N31 C36 . 1.33(3) ?
    C32 C33 . 1.43(3) ?
    C32 C42 . 1.46(4) ?
    C33 C34 . 1.36(4) ?
    C33 H33 . 0.9500 ?
    C34 C35 . 1.38(5) ?
    C34 H34 . 0.9500 ?
    C35 C36 . 1.43(4) ?
    C35 H35 . 0.9500 ?
    C36 H36 . 0.9500 ?
    N41 C46 . 1.37(3) ?
    N41 C42 . 1.41(3) ?
    C42 C43 . 1.37(4) ?
    C43 C44 . 1.41(4) ?
    C43 H43 . 0.9500 ?
    C44 C45 . 1.41(4) ?
    C44 H44 . 0.9500 ?
    C45 C46 . 1.33(4) ?
    C45 H45 . 0.9500 ?
    C46 H46 . 0.9500 ?
    Re3 O34 . 1.56(3) ?
    Re3 O32 . 1.71(2) ?
    Re3 O31 . 1.710(18) ?
    Re3 O33 . 1.73(3) ?
loop_
    _geom_angle_atom_site_label_1
    _geom_angle_atom_site_label_2
    _geom_angle_atom_site_label_3
    _geom_angle_site_symmetry_1
    _geom_angle_site_symmetry_3
    _geom_angle
    _geom_angle_publ_flag
    C3 Re1 C2 . . 89.7(12) ?
    C3 Re1 C1 . . 86.7(9) ?
    C2 Re1 C1 . . 88.0(12) ?
    C3 Re1 O7 . . 92.6(9) ?
    C2 Re1 O7 . . 172.7(10) ?
    C1 Re1 O7 . . 99.1(8) ?
    C3 Re1 N41 . . 174.9(10) ?
    C2 Re1 N41 . . 94.8(9) ?
    C1 Re1 N41 . . 95.9(8) ?
    O7 Re1 N41 . . 82.7(6) ?
    C3 Re1 N31 . . 102.1(8) ?
    C2 Re1 N31 . . 93.7(11) ?
    C1 Re1 N31 . . 171.1(8) ?
    O7 Re1 N31 . . 79.1(6) ?
    N41 Re1 N31 . . 75.2(7) ?
    O1 C1 Re1 . . 179(2) ?
    O2 C2 Re1 . . 174(3) ?
    O3 C3 Re1 . . 176.5(18) ?
    C4 Re2 C6 . . 84.8(9) ?
    C4 Re2 C5 . . 86.5(11) ?
    C6 Re2 C5 . . 89.6(9) ?
    C4 Re2 N11 . . 172.1(9) ?
    C6 Re2 N11 . . 91.2(8) ?
    C5 Re2 N11 . . 100.3(9) ?
    C4 Re2 O7 . . 99.7(8) ?
    C6 Re2 O7 . . 175.5(7) ?
    C5 Re2 O7 . . 90.3(7) ?
    N11 Re2 O7 . . 84.4(6) ?
    C4 Re2 N21 . . 98.5(9) ?
    C6 Re2 N21 . . 97.7(7) ?
    C5 Re2 N21 . . 171.5(8) ?
    N11 Re2 N21 . . 75.3(7) ?
    O7 Re2 N21 . . 82.2(6) ?
    O4 C4 Re2 . . 175(2) ?
    O5 C5 Re2 . . 176(2) ?
    O6 C6 Re2 . . 178(2) ?
    Re1 O7 Re2 . . 132.8(6) ?
    Re1 O7 H7 . . 113.6 ?
    Re2 O7 H7 . . 113.6 ?
    C12 N11 C16 . . 119(2) ?
    C12 N11 Re2 . . 118.4(16) ?
    C16 N11 Re2 . . 122.6(18) ?
    C23 C11 N21 . . 119(3) ?
    C23 C11 C12 . . 128(3) ?
    N21 C11 C12 . . 113.7(19) ?
    N11 C12 C13 . . 123(3) ?
    N11 C12 C11 . . 117(2) ?
    C13 C12 C11 . . 120(3) ?
    C14 C13 C12 . . 121(4) ?
    C14 C13 H13 . . 119.4 ?
    C12 C13 H13 . . 119.4 ?
    C13 C14 C15 . . 115(3) ?
    C13 C14 H14 . . 122.3 ?
    C15 C14 H14 . . 122.3 ?
    C14 C15 C16 . . 124(3) ?
    C14 C15 H15 . . 118.1 ?
    C16 C15 H15 . . 118.1 ?
    N11 C16 C15 . . 118(3) ?
    N11 C16 H16 . . 121.2 ?
    C15 C16 H16 . . 121.2 ?
    C26 N21 C11 . . 122(2) ?
    C26 N21 Re2 . . 123.2(17) ?
    C11 N21 Re2 . . 114.8(14) ?
    C24 C23 C11 . . 120(3) ?
    C24 C23 H23 . . 120.2 ?
    C11 C23 H23 . . 120.2 ?
    C23 C24 C25 . . 125(3) ?
    C23 C24 H24 . . 117.5 ?
    C25 C24 H24 . . 117.5 ?
    C24 C25 C26 . . 117(3) ?
    C24 C25 H25 . . 121.7 ?
    C26 C25 H25 . . 121.7 ?
    N21 C26 C25 . . 119(3) ?
    N21 C26 H26 . . 120.7 ?
    C25 C26 H26 . . 120.7 ?
    C32 N31 C36 . . 123(2) ?
    C32 N31 Re1 . . 114.8(17) ?
    C36 N31 Re1 . . 122.3(18) ?
    N31 C32 C33 . . 119(3) ?
    N31 C32 C42 . . 119(2) ?
    C33 C32 C42 . . 122(2) ?
    C34 C33 C32 . . 120(3) ?
    C34 C33 H33 . . 120.0 ?
    C32 C33 H33 . . 120.0 ?
    C33 C34 C35 . . 120(3) ?
    C33 C34 H34 . . 120.2 ?
    C35 C34 H34 . . 120.2 ?
    C34 C35 C36 . . 119(3) ?
    C34 C35 H35 . . 120.6 ?
    C36 C35 H35 . . 120.6 ?
    N31 C36 C35 . . 120(3) ?
    N31 C36 H36 . . 120.2 ?
    C35 C36 H36 . . 120.2 ?
    C46 N41 C42 . . 117.9(19) ?
    C46 N41 Re1 . . 125.9(15) ?
    C42 N41 Re1 . . 115.6(14) ?
    C43 C42 N41 . . 120(2) ?
    C43 C42 C32 . . 126(2) ?
    N41 C42 C32 . . 113.5(18) ?
    C42 C43 C44 . . 122(3) ?
    C42 C43 H43 . . 119.2 ?
    C44 C43 H43 . . 119.2 ?
    C45 C44 C43 . . 115(2) ?
    C45 C44 H44 . . 122.4 ?
    C43 C44 H44 . . 122.4 ?
    C46 C45 C44 . . 123(2) ?
    C46 C45 H45 . . 118.7 ?
    C44 C45 H45 . . 118.7 ?
    C45 C46 N41 . . 122(2) ?
    C45 C46 H46 . . 118.8 ?
    N41 C46 H46 . . 118.8 ?
    O34 Re3 O32 . . 102.9(18) ?
    O34 Re3 O31 . . 104.5(15) ?
    O32 Re3 O31 . . 105.8(13) ?
    O34 Re3 O33 . . 130(2) ?
    O32 Re3 O33 . . 105.1(15) ?
    O31 Re3 O33 . . 106.2(12) ?
loop_
    _geom_torsion_atom_site_label_1
    _geom_torsion_atom_site_label_2
    _geom_torsion_atom_site_label_3
    _geom_torsion_atom_site_label_4
    _geom_torsion_site_symmetry_1
    _geom_torsion_site_symmetry_2
    _geom_torsion_site_symmetry_3
    _geom_torsion_site_symmetry_4
    _geom_torsion
    _geom_torsion_publ_flag
    C3 Re1 C1 O1 . . . .  -17E1(10)
                                   ?
    C2 Re1 C1 O1 . . . .  10E1(10)
                                  ?
    O7 Re1 C1 O1 . . . .  -8E1(10)
                                  ?
    N41 Re1 C1 O1 . . . . 1E1(10)
                                 ?
    N31 Re1 C1 O1 . . . . 0E1(10)
                                 ?
    C3 Re1 C2 O2 . . . .  -2E1(3)
                                 ?
    C1 Re1 C2 O2 . . . .  7E1(3)
                                ?
    O7 Re1 C2 O2 . . . .  -13E1(3)
                                  ?
    N41 Re1 C2 O2 . . . .  16E1(3)
                                  ?
    N31 Re1 C2 O2 . . . .  -12E1(3)
                                   ?
    C2 Re1 C3 O3 . . . .  10E1(4)
                                 ?
    C1 Re1 C3 O3 . . . .  1E1(4)
                                ?
    O7 Re1 C3 O3 . . . .  -9E1(4)
                                 ?
    N41 Re1 C3 O3 . . . .  -11E1(4)
                                   ?
    N31 Re1 C3 O3 . . . .  -16E1(4)
                                   ?
    C6 Re2 C4 O4 . . . .  4E1(3)
                                ?
    C5 Re2 C4 O4 . . . .  13E1(3)
                                 ?
    N11 Re2 C4 O4 . . . .  -3E1(3)
                                  ?
    O7 Re2 C4 O4 . . . .  -15E1(3)
                                  ?
    N21 Re2 C4 O4 . . . .  -6E1(3)
                                  ?
    C4 Re2 C5 O5 . . . .  13E1(3)
                                 ?
    C6 Re2 C5 O5 . . . .  -14E1(3)
                                  ?
    N11 Re2 C5 O5 . . . .  -5E1(3)
                                  ?
    O7 Re2 C5 O5 . . . .  3E1(3)
                                ?
    N21 Re2 C5 O5 . . . . 1E1(4)
                                ?
    C4 Re2 C6 O6 . . . .  -9E1(6)
                                 ?
    C5 Re2 C6 O6 . . . .  -17E1(6)
                                  ?
    N11 Re2 C6 O6 . . . .  9E1(6)
                                 ?
    O7 Re2 C6 O6 . . . .  10E1(6)
                                 ?
    N21 Re2 C6 O6 . . . .  1E1(6)
                                 ?
    C3 Re1 O7 Re2 . . . . 108.3(10) ?
    C2 Re1 O7 Re2 . . . . -143(7) ?
    C1 Re1 O7 Re2 . . . . 21.2(12) ?
    N41 Re1 O7 Re2 . . . . -73.6(10) ?
    N31 Re1 O7 Re2 . . . . -149.9(11) ?
    C4 Re2 O7 Re1 . . . . 13.1(12) ?
    C6 Re2 O7 Re1 . . . . -173(9) ?
    C5 Re2 O7 Re1 . . . . 99.5(11) ?
    N11 Re2 O7 Re1 . . . . -160.1(10) ?
    N21 Re2 O7 Re1 . . . . -84.3(10) ?
    C4 Re2 N11 C12 . . . . -40(7) ?
    C6 Re2 N11 C12 . . . . -99.6(17) ?
    C5 Re2 N11 C12 . . . . 170.6(17) ?
    O7 Re2 N11 C12 . . . . 81.4(16) ?
    N21 Re2 N11 C12 . . . . -2.0(16) ?
    C4 Re2 N11 C16 . . . . 136(6) ?
    C6 Re2 N11 C16 . . . . 76(2) ?
    C5 Re2 N11 C16 . . . . -14(2) ?
    O7 Re2 N11 C16 . . . . -102.9(19) ?
    N21 Re2 N11 C16 . . . . 174(2) ?
    C16 N11 C12 C13 . . . . 4(3) ?
    Re2 N11 C12 C13 . . . . -179.8(18) ?
    C16 N11 C12 C11 . . . . -179(2) ?
    Re2 N11 C12 C11 . . . . -3(3) ?
    C23 C11 C12 N11 . . . . -171(3) ?
    N21 C11 C12 N11 . . . . 9(3) ?
    C23 C11 C12 C13 . . . . 5(4) ?
    N21 C11 C12 C13 . . . . -174(2) ?
    N11 C12 C13 C14 . . . . -3(4) ?
    C11 C12 C13 C14 . . . . -180(2) ?
    C12 C13 C14 C15 . . . . -2(4) ?
    C13 C14 C15 C16 . . . . 7(5) ?
    C12 N11 C16 C15 . . . . 0(4) ?
    Re2 N11 C16 C15 . . . . -176(2) ?
    C14 C15 C16 N11 . . . . -6(5) ?
    C23 C11 N21 C26 . . . . -4(3) ?
    C12 C11 N21 C26 . . . . 176(2) ?
    C23 C11 N21 Re2 . . . . 169.9(19) ?
    C12 C11 N21 Re2 . . . . -11(2) ?
    C4 Re2 N21 C26 . . . . -4.7(19) ?
    C6 Re2 N21 C26 . . . . -90.6(18) ?
    C5 Re2 N21 C26 . . . . 121(5) ?
    N11 Re2 N21 C26 . . . . -179.8(18) ?
    O7 Re2 N21 C26 . . . . 94.0(18) ?
    C4 Re2 N21 C11 . . . . -178.0(15) ?
    C6 Re2 N21 C11 . . . . 96.1(15) ?
    C5 Re2 N21 C11 . . . . -53(6) ?
    N11 Re2 N21 C11 . . . . 6.9(13) ?
    O7 Re2 N21 C11 . . . . -79.3(14) ?
    N21 C11 C23 C24 . . . . 3(4) ?
    C12 C11 C23 C24 . . . . -176(3) ?
    C11 C23 C24 C25 . . . . -1(5) ?
    C23 C24 C25 C26 . . . . -1(5) ?
    C11 N21 C26 C25 . . . . 1(3) ?
    Re2 N21 C26 C25 . . . . -171.7(18) ?
    C24 C25 C26 N21 . . . . 1(4) ?
    C3 Re1 N31 C32 . . . . 170.4(17) ?
    C2 Re1 N31 C32 . . . . -99.1(18) ?
    C1 Re1 N31 C32 . . . . 1(6) ?
    O7 Re1 N31 C32 . . . . 80.1(16) ?
    N41 Re1 N31 C32 . . . . -5.1(16) ?
    C3 Re1 N31 C36 . . . . -11(2) ?
    C2 Re1 N31 C36 . . . . 79(2) ?
    C1 Re1 N31 C36 . . . . 179(5) ?
    O7 Re1 N31 C36 . . . . -102(2) ?
    N41 Re1 N31 C36 . . . . 173(2) ?
    C36 N31 C32 C33 . . . . 8(4) ?
    Re1 N31 C32 C33 . . . . -174.1(19) ?
    C36 N31 C32 C42 . . . . -179(2) ?
    Re1 N31 C32 C42 . . . . -1(3) ?
    N31 C32 C33 C34 . . . . -5(4) ?
    C42 C32 C33 C34 . . . . -178(3) ?
    C32 C33 C34 C35 . . . . -1(5) ?
    C33 C34 C35 C36 . . . . 6(5) ?
    C32 N31 C36 C35 . . . . -3(4) ?
    Re1 N31 C36 C35 . . . . 179(2) ?
    C34 C35 C36 N31 . . . . -4(5) ?
    C3 Re1 N41 C46 . . . . 123(8) ?
    C2 Re1 N41 C46 . . . . -86(2) ?
    C1 Re1 N41 C46 . . . . 2.2(19) ?
    O7 Re1 N41 C46 . . . . 100.6(18) ?
    N31 Re1 N41 C46 . . . . -178.8(19) ?
    C3 Re1 N41 C42 . . . . -48(9) ?
    C2 Re1 N41 C42 . . . . 103.1(17) ?
    C1 Re1 N41 C42 . . . . -168.5(15) ?
    O7 Re1 N41 C42 . . . . -70.1(14) ?
    N31 Re1 N41 C42 . . . . 10.6(14) ?
    C46 N41 C42 C43 . . . . 3(3) ?
    Re1 N41 C42 C43 . . . . 174.5(19) ?
    C46 N41 C42 C32 . . . . 174.2(19) ?
    Re1 N41 C42 C32 . . . . -14(2) ?
    N31 C32 C42 C43 . . . . -179(2) ?
    C33 C32 C42 C43 . . . . -7(4) ?
    N31 C32 C42 N41 . . . . 10(3) ?
    C33 C32 C42 N41 . . . . -177(2) ?
    N41 C42 C43 C44 . . . . -8(4) ?
    C32 C42 C43 C44 . . . . -178(2) ?
    C42 C43 C44 C45 . . . . 9(4) ?
    C43 C44 C45 C46 . . . . -6(4) ?
    C44 C45 C46 N41 . . . . 2(4) ?
    C42 N41 C46 C45 . . . . 0(3) ?
    Re1 N41 C46 C45 . . . . -170.4(18) ?
data_global
_journal_date_recd_electronic     2008-02-18
_journal_date_accepted     2008-02-20
_journal_name_full     'Acta Crystallographica, Section E'
_journal_year     2008
_journal_volume     64
_journal_issue      3
_journal_page_first     m496
_journal_page_last     m496
_journal_paper_category     QM
_journal_coeditor_code     AT2546
_publ_contact_author
;
      Dr. Michael Bolte
      Institut f\"ur Anorganische Chemie
      J. W. Goethe-Universit\"at
      Max-von-Laue-Str. 7
      60438 Frankfurt/Main
      Germany
;
_publ_contact_author_email     bolte@chemie.uni-frankfurt.de
_publ_contact_author_fax     '49 69 798 29239'
_publ_contact_author_phone     '49 69 798 29136'
_publ_section_title
;
\m-Hydroxido-bis[(2,2'-bipyridine)tricarbonylrhenium(I)] perrhenate
;
loop_
    _publ_author_name
    _publ_author_address
    'Ruth, Kai'
;     Institut f\"ur Anorganische Chemie
      J. W. Goethe-Universit\"at Frankfurt
      Max-von-Laue-Strasse 7
      60438 Frankfurt/Main
      Germany
;
    'Morawitz, Thorsten'
;     Institut f\"ur Anorganische Chemie
      J. W. Goethe-Universit\"at Frankfurt
      Max-von-Laue-Strasse 7
      60438 Frankfurt/Main
      Germany
;
    'Lerner, Hans-Wolfram'
;     Institut f\"ur Anorganische Chemie
      J. W. Goethe-Universit\"at Frankfurt
      Max-von-Laue-Strasse 7
      60438 Frankfurt/Main
      Germany
;
    'Bolte, Michael'
;     Institut f\"ur Anorganische Chemie
      J. W. Goethe-Universit\"at Frankfurt
      Max-von-Laue-Strasse 7
      60438 Frankfurt/Main
      Germany
;
