# Supplementary material for: μ-Hydroxido-bis­[(2,2′-bipyridine)tricarbonyl­rhenium(I)] perrhenate
Source: Acta Crystallogr Sect E Struct Rep Online. 2008 Feb 27;64(Pt 3):m496. doi: 10.1107/S160053680800490X (PMC2960830; doi:10.1107/S160053680800490X)
Supplement: Supplementary file 2 [file e-64-0m496-Isup2.hkl]

# 
# h,k,l, Fc-squared, Fo-squared, sigma(Fo-squared) and status flag 
# 
data_I
_shelx_title ' wa735 in P-1' 
_shelx_refln_list_code          4 
_shelx_F_calc_maximum      463.79 
_exptl_crystal_F_000      1028.00 
_reflns_d_resolution_high  0.8208 
 
loop_ 
 _symmetry_equiv_pos_as_xyz 
 'x, y, z' 
 '-x, -y, -z' 
 
_cell_length_a     9.0304 
_cell_length_b    11.0506 
_cell_length_c    15.5152 
_cell_angle_alpha  96.488 
_cell_angle_beta   94.768 
_cell_angle_gamma 104.038 
 
_shelx_F_squared_multiplier     1.000 
 
loop_ 
 _refln_index_h 
 _refln_index_k 
 _refln_index_l 
 _refln_F_squared_calc 
 _refln_F_squared_meas 
 _refln_F_squared_sigma 
 _refln_observed_status 
   2   0   0    12825.20    11428.78    664.90 o 
   3   0   0    24798.76    16715.44    721.87 o 
   4   0   0        5.62     1104.01     94.79 o 
   5   0   0    16247.42    18457.46   1457.99 o 
   6   0   0     7856.27     9731.50    135.77 o 
   7   0   0     3633.87     3035.88    174.01 o 
   8   0   0        3.21       31.72     69.32 o 
   9   0   0     1015.11     1203.84     82.78 o 
  10   0   0      945.11      987.92     84.09 o 
 -10   1   0       40.31       23.98     57.86 o 
  -9   1   0     6145.28     4984.07    474.62 o 
  -8   1   0     1321.82     1667.31     92.37 o 
  -7   1   0    14237.23    14854.49    257.50 o 
  -6   1   0      412.77      484.53     69.23 o 
  -5   1   0      911.24      542.80     85.71 o 
  -4   1   0    63708.89    57916.55   3135.38 o 
  -3   1   0     7072.42    13171.91    472.97 o 
  -2   1   0      274.38      459.53    109.71 o 
   2   1   0     5128.95    10026.34    662.41 o 
   3   1   0    53631.51    42930.66   2936.09 o 
   4   1   0     3628.81     2809.44    351.86 o 
   5   1   0      175.45      719.15    143.42 o 
   6   1   0    20708.39    17942.83   1201.12 o 
   7   1   0     1299.68     1492.79    185.99 o 
   8   1   0     7880.55     7691.19    267.04 o 
   9   1   0        6.97       75.83     64.02 o 
  10   1   0       99.77      272.77     63.64 o 
 -10   2   0      386.96      415.52     73.14 o 
  -9   2   0      561.18      879.29    145.98 o 
  -8   2   0     2452.94     2300.84    159.10 o 
  -7   2   0     7851.38     9504.91    654.79 o 
  -6   2   0     5248.10     5507.29    496.99 o 
  -5   2   0      251.71       37.60     89.43 o 
  -4   2   0     7749.91     4834.79    579.85 o 
  -3   2   0     7900.78     7656.72    888.31 o 
  -2   2   0     1408.19      953.85    134.29 o 
  -1   2   0   139352.00   212599.38   7564.69 o 
   0   2   0     1403.43     3684.22    593.83 o 
   1   2   0     2049.22     1589.86    122.11 o 
   2   2   0    41086.40    42310.82   1604.69 o 
   3   2   0      162.73      120.57     96.24 o 
   4   2   0    15062.30    16398.00    529.01 o 
   5   2   0     5056.77     6316.33    476.57 o 
   6   2   0     3612.10     3096.82    260.79 o 
   7   2   0      278.19      429.73     76.82 o 
   8   2   0     1411.15     1106.25     64.35 o 
   9   2   0      601.29      888.10     74.76 o 
  10   2   0     1405.01     1650.45    290.88 o 
 -10   3   0     6142.42     5809.58    809.05 o 
  -9   3   0     1142.03     1076.00     79.34 o 
  -8   3   0     7757.21     8221.64    858.99 o 
  -7   3   0      255.01      313.87     81.84 o 
  -6   3   0     1862.36     1496.00    216.93 o 
  -5   3   0    46599.18    45256.17   4123.42 o 
  -4   3   0    17325.37    21400.61   1065.42 o 
  -3   3   0     6631.05     6752.44    571.89 o 
  -2   3   0    16845.25    12584.66    352.54 o 
  -1   3   0      369.23      293.94    115.94 o 
   0   3   0      857.21     1553.85    190.26 o 
   1   3   0    18916.76    30459.10   1224.35 o 
   2   3   0    37999.66    31537.84   2550.90 o 
   3   3   0     2741.76     2581.54    161.97 o 
   4   3   0       62.16      710.22     90.27 o 
   5   3   0    20113.75    18570.42   1799.12 o 
   6   3   0     1435.28     1418.64    118.73 o 
   7   3   0     3780.55     4437.11    216.15 o 
   8   3   0      121.52      254.19     90.42 o 
   9   3   0      163.15      268.39     84.88 o 
 -10   4   0      595.74      875.66    141.27 o 
  -9   4   0     1581.57     1787.94    156.00 o 
  -8   4   0     4494.15     4338.75    400.11 o 
  -7   4   0     7190.44     7456.89    515.76 o 
  -6   4   0     1029.22      840.22    103.92 o 
  -5   4   0     2596.14     1937.49    113.59 o 
  -4   4   0    12775.72    12956.48   1403.08 o 
  -3   4   0     1780.45     1329.38    117.17 o 
  -2   4   0    94742.42   114906.71   4547.03 o 
  -1   4   0    11804.79    17084.91    738.37 o 
   0   4   0      466.26      540.76     98.91 o 
   1   4   0    46346.36    43689.46   4090.76 o 
   2   4   0      731.34     1858.56    193.42 o 
   3   4   0     3141.98     3830.65    320.65 o 
   4   4   0     2823.04     3028.54    269.46 o 
   5   4   0     2231.58     1712.38    140.80 o 
   6   4   0     1195.66     1271.05     90.83 o 
   7   4   0     2577.11     2275.49    203.75 o 
   8   4   0     1076.68     1184.86    117.78 o 
   9   4   0     1397.45     1206.88     89.18 o 
 -10   5   0      712.97      806.12    170.46 o 
  -9   5   0     1368.69     1645.49    182.06 o 
  -8   5   0      844.56      913.47     80.52 o 
  -7   5   0       49.02       67.32     83.46 o 
  -6   5   0    35239.69    35209.00   2069.05 o 
  -5   5   0    12093.99    15515.06   2046.93 o 
  -4   5   0      643.19      926.53    107.27 o 
  -3   5   0     7118.39     4982.95    177.26 o 
  -2   5   0     1000.59     3203.54    118.46 o 
  -1   5   0        3.31       86.67     88.72 o 
   0   5   0    14210.76    21262.19   1409.00 o 
   1   5   0    27185.56    24185.53   2697.65 o 
   2   5   0     3361.46     2374.64    116.37 o 
   3   5   0     1335.22     1966.68    186.34 o 
   4   5   0    23195.23    21371.00   1777.04 o 
   5   5   0     1626.22     1503.88    175.51 o 
   6   5   0     3359.19     3706.95    298.85 o 
   7   5   0      157.36      217.79     67.49 o 
   8   5   0      155.32      453.39     65.19 o 
 -10   6   0      801.41      829.16    200.96 o 
  -9   6   0     4852.98     4330.16    868.10 o 
  -8   6   0     3273.44     3349.26    362.62 o 
  -7   6   0      568.61      511.98     87.85 o 
  -6   6   0        5.53      265.04     89.99 o 
  -5   6   0     7905.72     9479.30   1074.91 o 
  -4   6   0      460.08     1244.47    110.90 o 
  -3   6   0    41255.14    42462.82    806.13 o 
  -2   6   0        6.18      218.02     93.39 o 
  -1   6   0      171.02      451.40    181.32 o 
   0   6   0    43421.98    42759.54   2313.61 o 
   1   6   0      269.24     1236.38    130.80 o 
   2   6   0     7271.65     7410.27    651.93 o 
   3   6   0      766.12      922.95    105.78 o 
   4   6   0     1759.61     1400.85     72.57 o 
   5   6   0     1505.66     1434.62    162.28 o 
   6   6   0     3978.15     3562.31    261.49 o 
   7   6   0     2056.29     1702.02     63.59 o 
   8   6   0      876.05      977.99    100.04 o 
 -10   7   0      534.82      512.26     69.17 o 
  -9   7   0     2615.92     2600.36    397.63 o 
  -8   7   0     1245.02     1325.32    149.47 o 
  -7   7   0    13609.05    14153.51   1562.64 o 
  -6   7   0     6126.59     7814.83    328.92 o 
  -5   7   0        0.12      238.67     93.73 o 
  -4   7   0    11042.33     9474.62    369.03 o 
  -3   7   0     2946.40     5297.27    123.39 o 
  -2   7   0      227.79      522.43    106.39 o 
  -1   7   0     4397.57     6625.40    644.14 o 
   0   7   0    25619.93    26576.61    758.85 o 
   1   7   0      491.80      285.37     82.97 o 
   2   7   0     1632.76     2031.12    242.80 o 
   3   7   0    13947.26    13376.09   1493.59 o 
   4   7   0      995.79      964.34     68.78 o 
   5   7   0     1768.02     1674.88     84.10 o 
   6   7   0      690.91      654.84     63.65 o 
   7   7   0       90.84      180.80     53.98 o 
 -10   8   0     2474.99     1697.92    348.26 o 
  -9   8   0     1503.29     1330.85    160.30 o 
  -8   8   0      332.37      405.26     98.96 o 
  -7   8   0      175.31      138.34     80.96 o 
  -6   8   0     6219.20     7918.78    719.45 o 
  -5   8   0      492.95      790.56     99.18 o 
  -4   8   0    20225.48    21126.72    796.81 o 
  -3   8   0       31.28      236.32    102.25 o 
  -2   8   0       16.84      530.70    105.45 o 
  -1   8   0    31675.88    33798.22   1421.25 o 
   0   8   0     1011.63     1545.93    248.37 o 
   1   8   0     2220.00     2588.53    202.96 o 
   2   8   0       17.68      174.10     87.93 o 
   3   8   0      589.88      627.49     93.14 o 
   4   8   0      766.05      856.01    129.12 o 
   5   8   0     2704.49     1957.13    167.46 o 
   6   8   0     1433.25     1397.97    128.22 o 
  -9   9   0      655.44      781.22    117.80 o 
  -8   9   0     7697.83     8873.26   1301.11 o 
  -7   9   0     2869.83     3031.90    211.89 o 
  -6   9   0        2.69      223.74     97.94 o 
  -5   9   0     5162.35     6102.61    131.70 o 
  -4   9   0     3863.87     4613.61    120.45 o 
  -3   9   0      251.42      565.76     99.81 o 
  -2   9   0     1838.29     2231.92    150.70 o 
  -1   9   0     8570.52     8700.05    243.77 o 
   0   9   0       91.50      130.69     81.35 o 
   1   9   0     1505.38     1868.37     89.68 o 
   2   9   0    10377.93    11165.20   1088.16 o 
   3   9   0      232.41      316.46     74.27 o 
   4   9   0      837.72      867.18    139.84 o 
   5   9   0      658.94      697.00    121.44 o 
  -9  10   0      272.98      267.61     64.35 o 
  -8  10   0      805.91      661.41    137.14 o 
  -7  10   0     2404.69     2674.00    506.35 o 
  -6  10   0       95.46      135.72     95.47 o 
  -5  10   0     9128.06    10370.02    406.38 o 
  -4  10   0       64.20      194.48     87.22 o 
  -3  10   0        8.35      220.53     76.52 o 
  -2  10   0    16002.04    17535.10   1210.83 o 
  -1  10   0      587.58      702.10     79.64 o 
   0  10   0     1639.40     1839.48     86.75 o 
   1  10   0       48.03       86.83     63.91 o 
   2  10   0      202.89      345.03     65.75 o 
   3  10   0      714.29      589.80     72.18 o 
   4  10   0     1605.50     1063.85    174.26 o 
  -8  11   0      755.96      575.04    150.93 o 
  -7  11   0      171.68      250.93    101.93 o 
  -6  11   0     4103.47     5591.19    254.46 o 
  -5  11   0     2780.20     2735.88    116.78 o 
  -4  11   0       99.72      290.04    129.08 o 
  -3  11   0      181.24      305.40     78.05 o 
  -2  11   0     2344.93     2389.06    146.25 o 
  -1  11   0      322.73      438.30     78.95 o 
   0  11   0     2801.05     2269.91    222.78 o 
   1  11   0     5916.46     6233.98    419.32 o 
   2  11   0       63.72      153.01     63.34 o 
   3  11   0      177.08      264.97     64.72 o 
  -7  12   0       15.05       12.67    115.08 o 
  -6  12   0     2473.51     3003.46    291.05 o 
  -5  12   0       24.16      129.13     85.67 o 
  -4  12   0       62.64      217.57     94.09 o 
  -3  12   0     6910.99     7170.42    651.89 o 
  -2  12   0      597.30      460.88     89.08 o 
  -1  12   0      108.27      318.11     70.37 o 
   0  12   0      340.67      571.19    112.95 o 
   1  12   0       15.57       94.43     57.12 o 
   2  12   0      291.56      341.74    131.77 o 
  -5  13   0      156.64      270.23    144.00 o 
  -4  13   0       10.50       98.16     73.22 o 
  -3  13   0      180.54      466.59    109.16 o 
  -2  13   0        3.63      123.12     61.51 o 
  -1  13   0      876.00      804.80    167.56 o 
   1 -13   1      674.77      884.37    156.01 o 
   2 -13   1       39.27      183.99     64.29 o 
   3 -13   1     1019.80     1007.08    125.36 o 
   4 -13   1     1203.09     1177.18    140.60 o 
   5 -13   1      705.37      985.83     97.83 o 
  -2 -12   1       53.05       10.48     81.02 o 
  -1 -12   1        1.39       85.48    102.59 o 
   0 -12   1     1257.04     1016.95    151.37 o 
   1 -12   1     3626.45     4100.21    273.42 o 
   2 -12   1        3.53      214.94     72.90 o 
   3 -12   1      598.57      465.12     86.93 o 
   4 -12   1     2914.58     3471.87    299.78 o 
   5 -12   1     1284.48     1545.91    109.17 o 
   6 -12   1     2506.90     2694.08    225.25 o 
   7 -12   1      109.65      161.01    111.74 o 
  -3 -11   1     4457.58     3739.15    324.02 o 
  -2 -11   1        1.00      126.60     73.12 o 
  -1 -11   1       23.75      -12.46     77.16 o 
   0 -11   1     3083.53     3453.45    180.57 o 
   1 -11   1        5.93      -67.76     78.47 o 
   2 -11   1     3510.68     3476.82    218.55 o 
   3 -11   1     2508.33     2312.97    226.41 o 
   4 -11   1     1747.77     2235.83     90.27 o 
   5 -11   1      705.20      854.02    108.40 o 
   6 -11   1     3366.27     3787.77    323.18 o 
   7 -11   1     1574.94     2349.95    305.30 o 
   8 -11   1     1862.89     2077.14    442.30 o 
  -5 -10   1        0.70      -37.07    115.75 o 
  -4 -10   1      404.35      469.44     88.12 o 
  -3 -10   1      411.65      337.94     74.34 o 
  -2 -10   1        5.65       55.24     83.61 o 
  -1 -10   1     2799.90     2633.84    153.27 o 
   0 -10   1     7392.61     7677.29    260.23 o 
   1 -10   1      135.20      453.70     87.96 o 
   2 -10   1     2764.90     3307.15    252.84 o 
   3 -10   1    10075.59    11761.92   1012.08 o 
   4 -10   1     2596.78     2886.10    122.11 o 
   5 -10   1     3030.03     4074.99    119.10 o 
   6 -10   1      131.96      206.52     89.08 o 
   7 -10   1     1996.46     2036.29    325.05 o 
   8 -10   1     4594.22     4217.66    861.35 o 
   9 -10   1     1294.60     1234.31    252.44 o 
  -6  -9   1      567.30      731.17    128.98 o 
  -5  -9   1      725.30      705.00     71.54 o 
  -4  -9   1     6185.12     6353.37    708.64 o 
  -3  -9   1       35.08      114.96     77.14 o 
  -2  -9   1        7.70      244.45     64.04 o 
  -1  -9   1     7485.43     7717.43    545.47 o 
   0  -9   1       44.74       88.16    122.80 o 
   1  -9   1     3076.90     3688.57    208.43 o 
   2  -9   1      626.27      911.47    102.64 o 
   3  -9   1     1059.49     1224.72    107.88 o 
   4  -9   1      507.30      888.73     97.01 o 
   5  -9   1     7538.66     7801.14    373.40 o 
   6  -9   1     2624.70     3099.91    261.12 o 
   7  -9   1     3658.16     4353.81    542.39 o 
   8  -9   1      268.18      384.43     80.09 o 
   9  -9   1      580.30      788.21    205.07 o 
  -6  -8   1       49.66      134.65     53.49 o 
  -5  -8   1     1031.72     1146.16     65.96 o 
  -4  -8   1      451.47      523.36    119.84 o 
  -3  -8   1       21.52      155.51     72.24 o 
  -2  -8   1     3409.00     3554.10    476.24 o 
  -1  -8   1     6357.09     5996.52    627.63 o 
   0  -8   1      487.92      696.18     88.23 o 
   1  -8   1     5269.99     6255.42    398.72 o 
   2  -8   1    25307.23    28668.76   1931.45 o 
   3  -8   1     7436.48     6621.98    322.50 o 
   4  -8   1     6772.22     8506.55    140.39 o 
   5  -8   1      769.50      716.78     99.01 o 
   6  -8   1     3478.73     3646.38    171.90 o 
   7  -8   1     8230.75     7906.06    995.24 o 
   8  -8   1     1946.20     1697.72    203.54 o 
   9  -8   1        7.02      -30.75     78.47 o 
  10  -8   1      270.94      340.32     80.86 o 
  -7  -7   1     1352.78     1158.76     57.82 o 
  -6  -7   1      647.81      495.52     75.17 o 
  -5  -7   1     7642.59     8496.90    457.48 o 
  -4  -7   1        5.55      234.51     75.68 o 
  -3  -7   1      302.16      482.31     74.25 o 
  -2  -7   1    25977.95    26268.51   2446.11 o 
  -1  -7   1        6.03       92.37     95.99 o 
   0  -7   1     3401.40     5034.19    339.33 o 
   1  -7   1     1106.45     2647.76    305.21 o 
   2  -7   1     7501.97     7946.71    392.93 o 
   3  -7   1     2485.49     3894.09    120.44 o 
   4  -7   1    11586.97    15193.26    598.40 o 
   5  -7   1     9318.18     8249.78    466.53 o 
   6  -7   1     3843.97     3544.38    118.20 o 
   7  -7   1      160.95      253.59     90.65 o 
   8  -7   1     1232.73     1610.79    114.20 o 
   9  -7   1     6716.37     7439.44   1492.89 o 
  10  -7   1     3487.86     2830.39    865.64 o 
  -8  -6   1      227.66      255.58     62.00 o 
  -7  -6   1       86.49      169.85     67.15 o 
  -6  -6   1     2464.50     2559.30    320.04 o 
  -5  -6   1     1542.74     1525.13     81.87 o 
  -4  -6   1      445.47      551.74     71.65 o 
  -3  -6   1     4173.31     4784.15    405.88 o 
  -2  -6   1     9114.53     6933.62    548.48 o 
  -1  -6   1     1834.29     1499.15    229.33 o 
   0  -6   1    13206.23    16264.67   1054.36 o 
   1  -6   1    65300.49    72042.11   8085.08 o 
   2  -6   1     6371.07     4042.41    250.99 o 
   3  -6   1     1338.46     1396.45    102.59 o 
   4  -6   1     6753.89     5380.34    272.70 o 
   5  -6   1     7348.34     5826.31    691.62 o 
   6  -6   1    21598.83    22418.00    865.56 o 
   7  -6   1     1194.49     1379.99     92.51 o 
   8  -6   1      205.11      164.81     63.22 o 
   9  -6   1       12.75       96.97    107.31 o 
  10  -6   1      425.02      475.98    117.83 o 
  -8  -5   1     1559.09     1842.61    160.46 o 
  -7  -5   1     1119.59      905.84     84.19 o 
  -6  -5   1     9543.89     9505.68    674.29 o 
  -5  -5   1      157.01      322.63     75.60 o 
  -4  -5   1      502.25      823.82     82.14 o 
  -3  -5   1    35682.61    35964.13   2589.28 o 
  -2  -5   1        7.71      335.33     97.87 o 
  -1  -5   1     6160.90     7636.72    763.92 o 
   0  -5   1     1848.67     1031.07    107.95 o 
   1  -5   1    12616.82    10427.34    626.67 o 
   2  -5   1     4865.39     7915.69    225.47 o 
   3  -5   1    16299.26    24605.60    232.86 o 
   4  -5   1    12738.10     9528.60    757.24 o 
   5  -5   1     9833.13     9006.74    818.78 o 
   6  -5   1       55.75      560.74     91.20 o 
   7  -5   1     1553.05     1642.92    108.89 o 
   8  -5   1    12012.82    13147.22    600.29 o 
   9  -5   1     6104.45     5388.64    667.22 o 
  10  -5   1      158.64      365.54     59.58 o 
  -9  -4   1      149.14      125.67     59.57 o 
  -8  -4   1       64.69       27.09     63.91 o 
  -7  -4   1     3758.93     3579.62    333.91 o 
  -6  -4   1     2249.94     2839.08    163.91 o 
  -5  -4   1      410.27      536.92     94.20 o 
  -4  -4   1      939.98     1679.28    100.71 o 
  -3  -4   1    10598.81     8356.84    559.32 o 
  -2  -4   1      802.90      750.56     95.31 o 
  -1  -4   1    15286.98    18059.09   1099.96 o 
   0  -4   1    76892.69    68714.81  11961.89 o 
   1  -4   1     7879.62     4792.82    213.39 o 
   2  -4   1     2001.33     2369.35    112.48 o 
   3  -4   1    22013.88    16821.07    366.85 o 
   4  -4   1    15816.75    13968.06    776.70 o 
   5  -4   1    29297.49    37502.72   1768.99 o 
   6  -4   1     3121.66     3380.71    253.03 o 
   7  -4   1     2073.03     1592.60    207.60 o 
   8  -4   1      478.13      758.59    109.18 o 
   9  -4   1     1006.34      806.92     68.93 o 
  10  -4   1      105.79       59.71     76.67 o 
  -9  -3   1     1868.95     1847.23    126.28 o 
  -8  -3   1      309.61      200.08     63.83 o 
  -7  -3   1     7441.35     7100.94    688.21 o 
  -6  -3   1      932.27     1117.65     78.54 o 
  -5  -3   1     1003.73     1421.34    227.80 o 
  -4  -3   1    49284.75    52674.63   3821.47 o 
  -3  -3   1       98.09      170.31     72.97 o 
  -2  -3   1     5791.12     6409.14    389.85 o 
  -1  -3   1    13692.45     9032.43    391.42 o 
   0  -3   1    14070.43     8525.59   1323.97 o 
   1  -3   1     6686.14    10645.54    379.95 o 
   2  -3   1    26890.75    46405.74    905.96 o 
   3  -3   1    12317.45     7647.56    807.61 o 
   4  -3   1     7711.05     5587.35    492.83 o 
   5  -3   1     1917.97     1926.48    167.61 o 
   6  -3   1     9686.79     8301.68   1158.35 o 
   7  -3   1    18517.91    18240.62   2917.90 o 
   8  -3   1     7743.46     8301.36   1026.39 o 
   9  -3   1      515.23      650.93     82.39 o 
  10  -3   1      347.69      521.34     67.08 o 
 -10  -2   1      116.37       62.74     83.02 o 
  -9  -2   1       19.74        8.91     62.32 o 
  -8  -2   1     3287.06     3672.43    105.13 o 
  -7  -2   1     3212.10     3455.25    240.95 o 
  -6  -2   1      134.28      228.53    120.57 o 
  -5  -2   1     1442.24     2573.47    373.26 o 
  -4  -2   1     5045.39     4213.39    298.80 o 
  -3  -2   1     2542.33     2338.86    161.20 o 
  -2  -2   1     4615.37     7439.05    560.16 o 
  -1  -2   1    69142.22    79518.11   2538.91 o 
   0  -2   1    17476.90    15015.13   3147.83 o 
   1  -2   1     2545.94     2229.68    203.27 o 
   2  -2   1    52721.27    45365.77   6699.88 o 
   3  -2   1    10625.33     5525.99    651.28 o 
   4  -2   1    32044.51    33691.02   2729.28 o 
   5  -2   1     3555.20     5108.28    332.82 o 
   6  -2   1      578.36      415.01     86.02 o 
   7  -2   1     1210.18     1320.14    114.74 o 
   8  -2   1     2159.54     2753.77    264.27 o 
   9  -2   1       22.95        1.65     78.60 o 
  10  -2   1     5037.09     5348.77    595.38 o 
 -10  -1   1     1751.67     1880.48    169.15 o 
  -9  -1   1       49.35      163.05     64.03 o 
  -8  -1   1     4781.73     4453.69    269.82 o 
  -7  -1   1     1718.06     1812.42    110.45 o 
  -6  -1   1     2579.49     3009.35    109.99 o 
  -5  -1   1    74350.09    64303.45   5662.22 o 
  -4  -1   1     1799.85     3478.98    308.95 o 
  -3  -1   1     7419.25     9374.51    211.28 o 
  -2  -1   1    21052.58    16558.67    412.93 o 
   2  -1   1    18258.77     9654.91    669.55 o 
   3  -1   1     6389.16     3039.18    128.92 o 
   4  -1   1     9607.82    11877.57   1225.28 o 
   5  -1   1    13114.81    12348.73    397.11 o 
   6  -1   1    26757.20    29605.04   1211.29 o 
   7  -1   1     7711.71     7605.13    324.41 o 
   8  -1   1      720.49      770.49     99.41 o 
   9  -1   1     1695.97     1851.80     77.81 o 
  10  -1   1     2619.05     1846.15    278.97 o 
 -10   0   1       24.72      -24.99     60.10 o 
  -9   0   1     5096.38     5610.35    181.00 o 
  -8   0   1     4844.73     4967.93     97.92 o 
  -7   0   1        9.07       63.08     69.84 o 
  -6   0   1      111.40      454.55     72.43 o 
  -5   0   1      329.83      162.23     85.86 o 
  -4   0   1     2577.02     2677.20     98.75 o 
  -3   0   1    30920.80    44172.27   2784.79 o 
  -2   0   1   111843.49   142467.56   7424.62 o 
   2   0   1    34178.64    29003.38   1999.07 o 
   3   0   1    32756.46    40164.34   1932.40 o 
   4   0   1     1623.63     2571.62    167.36 o 
   5   0   1     3725.97     2146.66    107.30 o 
   6   0   1     4072.15     4687.02    353.53 o 
   7   0   1     5119.03     5199.55    251.86 o 
   8   0   1        5.94      -26.75     65.98 o 
   9   0   1     3400.27     4041.49    234.14 o 
  10   0   1        2.45       19.03     63.79 o 
 -10   1   1      172.21      165.43     70.06 o 
  -9   1   1     1536.93     1702.95    198.93 o 
  -8   1   1     3294.77     2879.01    176.25 o 
  -7   1   1     1560.42     1516.39    142.10 o 
  -6   1   1    46387.07    40629.55   2252.34 o 
  -5   1   1     1554.64     2859.18    143.82 o 
  -4   1   1      429.64      669.20     95.35 o 
  -3   1   1    29450.95    20726.88    739.14 o 
  -2   1   1     2131.09      269.97    100.63 o 
   1   1   1    39681.11    36934.68   1645.67 o 
   2   1   1      485.49       89.37     93.85 o 
   3   1   1    14732.43    17360.65   1906.04 o 
   4   1   1    21853.13    19163.85   1450.17 o 
   5   1   1    21069.21    17146.13   1475.08 o 
   6   1   1     6357.43     6663.01    214.20 o 
   7   1   1     1563.91     1589.09     74.63 o 
   8   1   1     4475.61     5386.52    360.99 o 
   9   1   1     2772.20     2395.51     96.75 o 
  10   1   1        4.77       83.12     53.84 o 
 -10   2   1     3933.81     3534.01    405.74 o 
  -9   2   1     2938.77     2590.47    172.91 o 
  -8   2   1      198.21      266.28     61.17 o 
  -7   2   1       20.44       57.15     70.45 o 
  -6   2   1      227.53      118.85     77.06 o 
  -5   2   1       82.79      137.27     89.93 o 
  -4   2   1    15400.80    25033.00   2042.19 o 
  -3   2   1    48583.73    40313.79   2897.51 o 
  -2   2   1    12365.41     9031.18    550.42 o 
  -1   2   1     4437.39     6969.87    181.58 o 
   0   2   1   105247.81   155645.64  11227.66 o 
   1   2   1    37554.42    37696.98   2166.00 o 
   2   2   1     8109.80     9982.17    693.76 o 
   3   2   1       44.56      210.43     72.80 o 
   4   2   1     8215.05     6716.22    138.78 o 
   5   2   1     4279.94     5034.00    381.21 o 
   6   2   1     4003.99     4453.43    334.66 o 
   7   2   1        4.15       72.49     77.62 o 
   8   2   1     3140.49     3115.72    386.67 o 
   9   2   1        0.98      112.85     58.79 o 
 -10   3   1      349.09      364.44    125.46 o 
  -9   3   1     2860.43     2865.03    406.69 o 
  -8   3   1      230.26      146.26     80.59 o 
  -7   3   1    30101.49    27925.70   3150.79 o 
  -6   3   1       66.20      240.94     82.26 o 
  -5   3   1       19.73      141.26     88.23 o 
  -4   3   1    21151.60    16583.12    798.58 o 
  -3   3   1       76.79      951.67    109.42 o 
  -2   3   1    11181.17    17287.80    760.04 o 
  -1   3   1    14090.11    25786.78    679.16 o 
   0   3   1    35337.63    32509.31   2569.04 o 
   1   3   1     1831.02      827.39    104.56 o 
   2   3   1    11500.23    13370.89    681.90 o 
   3   3   1    14331.51    10315.89    531.31 o 
   4   3   1    25990.18    25335.22   2098.67 o 
   5   3   1     4676.03     4148.90    283.74 o 
   6   3   1     2670.25     2023.60    121.81 o 
   7   3   1     4113.68     4736.05    326.26 o 
   8   3   1     3148.37     2409.57    180.58 o 
   9   3   1       23.18      125.28     49.70 o 
 -10   4   1     2400.07     1760.94    233.87 o 
  -9   4   1      287.00      250.25     88.90 o 
  -8   4   1      139.76      113.03     68.15 o 
  -7   4   1       79.66      148.20     93.52 o 
  -6   4   1      837.42      927.73     90.76 o 
  -5   4   1    11561.11    15677.72   1287.84 o 
  -4   4   1    59686.96    65473.10   7454.01 o 
  -3   4   1     2244.90     1301.51    101.63 o 
  -2   4   1     9996.03    13650.65    198.04 o 
  -1   4   1    80220.73    96619.66   4345.04 o 
   0   4   1    13331.67     9373.58    570.38 o 
   1   4   1    18364.24    22537.82   1316.48 o 
   2   4   1     3519.10     2885.01    118.09 o 
   3   4   1     6316.54     5461.25    342.01 o 
   4   4   1     7299.76     8208.52    872.09 o 
   5   4   1     3921.87     4788.31    102.54 o 
   6   4   1      245.61      205.51     81.22 o 
   7   4   1     1609.73     1648.09    176.14 o 
   8   4   1       27.28       75.14     97.92 o 
   9   4   1       41.38      145.26     59.96 o 
 -10   5   1     1835.46     2197.17    220.20 o 
  -9   5   1      769.41      779.16    121.65 o 
  -8   5   1    16750.14    19134.69   1488.15 o 
  -7   5   1      216.10      283.86     95.63 o 
  -6   5   1       56.42      331.63     88.77 o 
  -5   5   1    24054.76    24877.23   1924.82 o 
  -4   5   1      146.30     1208.49    111.82 o 
  -3   5   1    12320.08    15315.55    638.47 o 
  -2   5   1     1120.35     2918.78    117.91 o 
  -1   5   1    20144.01    17521.06   1661.77 o 
   0   5   1      262.46      838.39     89.47 o 
   1   5   1    30569.18    39368.11   4942.96 o 
   2   5   1    20541.37    18999.25   1064.95 o 
   3   5   1    12095.32    12761.60    366.18 o 
   4   5   1     1447.39     1932.15    112.65 o 
   5   5   1     1798.85     1599.19     78.64 o 
   6   5   1     5872.63     6147.79    454.57 o 
   7   5   1     3514.12     2864.11    202.04 o 
   8   5   1       21.84      228.14     60.11 o 
 -10   6   1       45.63       54.35     75.22 o 
  -9   6   1     1235.68     1431.43    417.91 o 
  -8   6   1      372.24      254.49     78.89 o 
  -7   6   1       56.64      220.91     95.99 o 
  -6   6   1    11450.43    14571.84    982.25 o 
  -5   6   1    19290.78    18872.12   1810.11 o 
  -4   6   1     3428.48     2865.13    132.52 o 
  -3   6   1     2786.38     3607.46    107.67 o 
  -2   6   1    45464.36    53760.38   1066.86 o 
  -1   6   1     8052.22     7278.31    602.89 o 
   0   6   1    13832.71    18039.82    547.03 o 
   1   6   1     3158.10     2707.45    269.57 o 
   2   6   1     2916.15     2735.25    185.78 o 
   3   6   1     7284.05     7725.74    549.01 o 
   4   6   1     3079.67     2681.12    207.36 o 
   5   6   1      100.67      143.61     66.91 o 
   6   6   1     1330.17     1538.43    194.56 o 
   7   6   1       27.45       23.80     57.33 o 
   8   6   1        1.93       85.44     68.79 o 
 -10   7   1      351.47      240.93    179.17 o 
  -9   7   1     6992.00     8034.65    542.32 o 
  -8   7   1       21.22       27.36     79.56 o 
  -7   7   1      200.82      410.90     80.99 o 
  -6   7   1    19594.68    20448.39    612.77 o 
  -5   7   1      798.74     2126.58    112.20 o 
  -4   7   1     2518.65     3149.39    151.76 o 
  -3   7   1      764.47     1252.87    107.02 o 
  -2   7   1     7300.75     6649.54    381.94 o 
  -1   7   1     1992.69     2363.52    123.40 o 
   0   7   1    13930.21    17235.56    389.03 o 
   1   7   1    14128.16    12380.12   1558.14 o 
   2   7   1     7114.77     5557.64    584.32 o 
   3   7   1      420.40      417.82     67.98 o 
   4   7   1     1025.78     1181.14     98.99 o 
   5   7   1     4295.87     4137.61    303.51 o 
   6   7   1     3551.31     3695.54    241.52 o 
   7   7   1        3.52       94.75     56.31 o 
 -10   8   1      841.16     1072.64     79.90 o 
  -9   8   1     2005.58     1399.57     75.82 o 
  -8   8   1      541.84      600.63     79.02 o 
  -7   8   1     3384.02     3820.29    323.54 o 
  -6   8   1     5958.31     6283.62    507.00 o 
  -5   8   1      591.03      740.37     88.03 o 
  -4   8   1     4206.73     5600.19    290.06 o 
  -3   8   1    29579.10    31291.76    591.00 o 
  -2   8   1     3182.37     3219.55    257.46 o 
  -1   8   1     3043.05     4298.94    114.01 o 
   0   8   1     3254.67     3282.10    107.63 o 
   1   8   1     1025.64      965.87     78.30 o 
   2   8   1     4600.97     4991.17    519.31 o 
   3   8   1     1337.69     1304.03    121.51 o 
   4   8   1      519.57      399.69     62.49 o 
   5   8   1      211.78      256.58     59.08 o 
   6   8   1      240.07      217.65     81.07 o 
  -9   9   1        2.61      -77.14     77.14 o 
  -8   9   1      236.50      137.41     90.29 o 
  -7   9   1     9129.89    11037.87    951.89 o 
  -6   9   1      815.17      970.57    100.43 o 
  -5   9   1     1293.77     1412.71     89.43 o 
  -4   9   1      154.95      421.91    103.56 o 
  -3   9   1      456.61      652.36    103.26 o 
  -2   9   1      404.83      593.10     72.68 o 
  -1   9   1     9835.83     9943.74    519.97 o 
   0   9   1     9435.09    10042.43    488.99 o 
   1   9   1     2525.11     2244.11    107.10 o 
   2   9   1      227.30      396.88    102.22 o 
   3   9   1     1123.41     1064.22    145.06 o 
   4   9   1     3367.15     3487.03    435.87 o 
   5   9   1     2103.88     1510.55     98.27 o 
  -9  10   1      202.07      341.67     96.16 o 
  -8  10   1     1196.59      855.44    122.08 o 
  -7  10   1     3108.83     3615.93    484.79 o 
  -6  10   1      112.46      169.94     99.71 o 
  -5  10   1     5139.19     6386.67    279.26 o 
  -4  10   1    14145.54    16591.19    637.69 o 
  -3  10   1      636.12      838.72     87.18 o 
  -2  10   1     1352.70     1862.58    113.37 o 
  -1  10   1      517.14      650.67     76.22 o 
   0  10   1     3008.76     3400.82    201.51 o 
   1  10   1     4268.88     3882.11    214.12 o 
   2  10   1      888.22      609.57    131.65 o 
   3  10   1      281.02      280.51     55.62 o 
   4  10   1        6.75      262.86     64.97 o 
  -8  11   1     5748.58     6304.87    840.75 o 
  -7  11   1      465.58      282.93    132.25 o 
  -6  11   1      232.56      413.49     94.61 o 
  -5  11   1       51.81      110.64    102.71 o 
  -4  11   1      302.86      482.72     98.46 o 
  -3  11   1     1108.95     1109.42    127.81 o 
  -2  11   1     4428.58     4538.57    393.57 o 
  -1  11   1     3570.90     3716.91    305.75 o 
   0  11   1      418.11      472.49     67.94 o 
   1  11   1      143.65      248.29     77.95 o 
   2  11   1      865.07      872.43    117.25 o 
   3  11   1     1825.00     1700.39    103.18 o 
  -7  12   1        0.42       97.21    129.28 o 
  -6  12   1     2077.01     2152.26    269.05 o 
  -5  12   1     6505.46     7218.95    817.98 o 
  -4  12   1      119.20      234.16     73.20 o 
  -3  12   1       89.47      321.23     80.15 o 
  -2  12   1     1101.00     1238.01    136.47 o 
  -1  12   1     1247.14     1660.68    282.91 o 
   0  12   1     2233.25     2002.90    313.08 o 
   1  12   1      765.04      437.50     93.35 o 
  -4  13   1      347.48      305.90    125.18 o 
  -3  13   1     2125.76     1737.60    195.48 o 
  -2  13   1     1502.96     1809.33    421.18 o 
  -1  13   1       74.98      163.55     72.73 o 
   0 -13   2      764.65      723.70     96.53 o 
   1 -13   2     1221.18     1058.04    160.92 o 
   2 -13   2      259.19      134.39     60.93 o 
   3 -13   2      646.44      884.16    128.03 o 
   4 -13   2      618.41      671.50     94.20 o 
   5 -13   2      549.42      523.18     75.65 o 
  -2 -12   2      966.00      934.79     86.69 o 
  -1 -12   2      583.63      976.09     85.29 o 
   0 -12   2       73.59      290.49     95.31 o 
   1 -12   2     2452.08     2593.08     93.46 o 
   2 -12   2     1112.69     1336.78     77.46 o 
   3 -12   2     4505.85     5376.47    427.90 o 
   4 -12   2      803.37      827.18     87.02 o 
   5 -12   2       13.26      218.29     76.81 o 
   6 -12   2     3594.10     4000.74    360.93 o 
   7 -12   2     2476.31     2097.10    376.03 o 
  -3 -11   2      614.53      647.79    100.28 o 
  -2 -11   2     3057.58     3527.37    275.39 o 
  -1 -11   2     1457.08     1506.59     78.03 o 
   0 -11   2     2317.02     2348.85     98.84 o 
   1 -11   2       43.70      -15.25     72.22 o 
   2 -11   2     2273.11     2817.67    205.92 o 
   3 -11   2     4335.01     4716.46    222.40 o 
   4 -11   2     2843.27     2996.99    108.00 o 
   5 -11   2        6.51      153.20     94.33 o 
   6 -11   2     1928.37     2550.45    100.60 o 
   7 -11   2        1.12       31.73     87.12 o 
   8 -11   2      222.44      227.34     98.38 o 
  -5 -10   2        0.97       85.21     66.03 o 
  -4 -10   2      515.41      310.76     56.30 o 
  -3 -10   2      690.93      667.29     61.09 o 
  -2 -10   2      781.37      811.51    135.20 o 
  -1 -10   2      221.51      373.75     90.02 o 
   0 -10   2     5701.56     6216.99    574.15 o 
   1 -10   2     3207.47     3170.47    115.34 o 
   2 -10   2     7495.07     7967.32    521.20 o 
   3 -10   2      548.09     1044.43    102.67 o 
   4 -10   2      642.82      802.51     90.51 o 
   5 -10   2     9406.32    11100.17    299.84 o 
   6 -10   2     5546.60     5585.01    290.67 o 
   7 -10   2       59.78      -12.05     71.73 o 
   8 -10   2        6.82       75.48     76.03 o 
   9 -10   2       62.24      117.97     80.59 o 
  -6  -9   2     1059.15      826.58     69.38 o 
  -5  -9   2      124.02      290.51     80.05 o 
  -4  -9   2     1677.57     1577.20    180.00 o 
  -3  -9   2     4334.08     4294.25    431.68 o 
  -2  -9   2     4068.18     3826.00    489.28 o 
  -1  -9   2     3674.60     3281.29    341.54 o 
   0  -9   2       67.69      192.31     82.22 o 
   1  -9   2     4683.69     4590.92    194.08 o 
   2  -9   2     6644.79     6816.58    498.87 o 
   3  -9   2     3596.05     3303.13    230.77 o 
   4  -9   2        4.89      112.39     86.93 o 
   5  -9   2     2656.52     2623.87    111.97 o 
   6  -9   2       89.68      250.01     77.87 o 
   7  -9   2      274.61      199.41     82.92 o 
   8  -9   2    11709.17    11281.66   1819.81 o 
   9  -9   2      561.48      458.66    131.30 o 
  -6  -8   2        8.17       52.00     59.32 o 
  -5  -8   2     1236.05      991.25     94.00 o 
  -4  -8   2      575.88      695.32     69.52 o 
  -3  -8   2      278.31      396.88     76.45 o 
  -2  -8   2       84.67      201.80     80.98 o 
  -1  -8   2    10028.23    10112.74   1125.71 o 
   0  -8   2     6725.15     7046.39    512.55 o 
   1  -8   2    13837.58    12966.84    790.62 o 
   2  -8   2      302.37     1076.16    114.64 o 
   3  -8   2     2284.17     1942.65    131.06 o 
   4  -8   2    16670.04    18978.79    265.98 o 
   5  -8   2     9121.96    11624.70    275.47 o 
   6  -8   2       36.71      184.85     82.19 o 
   7  -8   2       35.89        8.47     78.48 o 
   8  -8   2      125.54       83.58     88.66 o 
   9  -8   2       21.62      137.31     78.85 o 
  10  -8   2     1815.64      691.71    163.47 o 
  -7  -7   2      754.06      762.92     65.55 o 
  -6  -7   2      355.20      507.45     68.19 o 
  -5  -7   2     3623.56     3657.41    236.45 o 
  -4  -7   2     9939.89     9844.50   1307.79 o 
  -3  -7   2     2335.56     1959.56    166.71 o 
  -2  -7   2     2856.30     2857.74    466.18 o 
  -1  -7   2     1442.30     1312.55    155.90 o 
   0  -7   2    11095.54     9004.86    600.92 o 
   1  -7   2    12873.81    15186.25   1432.68 o 
   2  -7   2     6706.23     7280.58    548.71 o 
   3  -7   2      953.35      510.69     97.69 o 
   4  -7   2     2111.55     1570.52    101.46 o 
   5  -7   2     1761.61     1829.50     95.19 o 
   6  -7   2       41.36      335.22     91.31 o 
   7  -7   2    17250.00    17698.74   1805.10 o 
   8  -7   2     1737.88     1559.06    169.87 o 
   9  -7   2      330.69      599.37     80.48 o 
  10  -7   2     1646.25     1943.81    434.13 o 
  -8  -6   2     2512.05     2369.84    294.33 o 
  -7  -6   2       57.51      142.06     68.65 o 
  -6  -6   2      925.70     1360.85     94.31 o 
  -5  -6   2      425.59      584.91     67.55 o 
  -4  -6   2     1770.10     1757.63    181.14 o 
  -3  -6   2      467.24      759.27     80.17 o 
  -2  -6   2    20861.19    23864.82   2191.95 o 
  -1  -6   2     8817.44     7009.30    782.58 o 
   0  -6   2    14768.88    11816.56   1723.15 o 
   1  -6   2      915.56     1035.66    183.74 o 
   2  -6   2     4972.60     4319.07    118.19 o 
   3  -6   2    48310.67    52158.24   2394.10 o 
   4  -6   2    13995.03    18016.05    704.81 o 
   5  -6   2      223.82      389.07     82.75 o 
   6  -6   2     5758.91     4709.76    193.76 o 
   7  -6   2     2080.48     2111.13     74.42 o 
   8  -6   2       41.66      139.59     72.73 o 
   9  -6   2     2636.73     1918.67    200.97 o 
  10  -6   2     2635.17     3242.19    484.78 o 
  -8  -5   2      551.05      887.57    110.09 o 
  -7  -5   2      269.96      311.14     61.98 o 
  -6  -5   2     4790.68     5124.32    245.64 o 
  -5  -5   2    13835.93    12581.82    459.80 o 
  -4  -5   2     3792.87     3890.00    120.68 o 
  -3  -5   2     1292.82     1331.66    121.36 o 
  -2  -5   2     7829.29     6109.20    332.19 o 
  -1  -5   2    17154.37    12620.32   1793.56 o 
   0  -5   2    24669.77    28207.84   4419.86 o 
   1  -5   2    18485.94    20953.45    477.57 o 
   2  -5   2     7337.55     5131.01    181.51 o 
   3  -5   2     2000.58     1091.62     96.45 o 
   4  -5   2     4364.64     6496.29    376.11 o 
   5  -5   2      160.21      719.74     86.23 o 
   6  -5   2    29987.77    31151.23   1639.91 o 
   7  -5   2      313.11      646.52     93.32 o 
   8  -5   2      500.58      772.32    113.67 o 
   9  -5   2     5259.50     5521.12    273.44 o 
  10  -5   2      824.15      529.58     75.74 o 
  -9  -4   2     3218.28     3131.59    153.79 o 
  -8  -4   2        7.46       51.50     66.64 o 
  -7  -4   2      468.32      574.57    153.43 o 
  -6  -4   2      113.75      338.25     79.09 o 
  -5  -4   2     1623.70     1491.71    166.94 o 
  -4  -4   2      558.44      995.68     88.33 o 
  -3  -4   2    15769.46    20386.39   1513.84 o 
  -2  -4   2    23812.44    20486.06    734.15 o 
  -1  -4   2    15937.02    10809.45   1254.41 o 
   0  -4   2      218.14      621.51    116.10 o 
   1  -4   2     2628.38     1504.82     96.68 o 
   2  -4   2    62131.34    63560.94   1583.71 o 
   3  -4   2    21436.68    27488.70   1647.33 o 
   4  -4   2      790.37      725.04    107.56 o 
   5  -4   2     6533.71     5447.14    448.04 o 
   6  -4   2     4994.37     5469.99    598.79 o 
   7  -4   2      177.07      301.91     74.49 o 
   8  -4   2     3476.38     3767.21    507.60 o 
   9  -4   2     4420.64     4542.37    612.38 o 
  10  -4   2        9.55      179.63     72.49 o 
  -9  -3   2       92.65      186.79     58.96 o 
  -8  -3   2      548.49      500.21     72.39 o 
  -7  -3   2     5198.92     5403.30    305.67 o 
  -6  -3   2    16271.57    16556.81   1425.22 o 
  -5  -3   2     6545.39     6350.52    391.43 o 
  -4  -3   2        3.27      525.80     93.92 o 
  -3  -3   2    16883.71    15218.88    167.45 o 
  -2  -3   2    12098.11     7190.37    747.37 o 
  -1  -3   2    42187.01    56561.63   3469.09 o 
   0  -3   2     5263.22     8529.81   1249.46 o 
   1  -3   2    17155.50    10628.85    459.02 o 
   2  -3   2     3055.70     1142.66    118.91 o 
   3  -3   2    15204.40    15525.55    603.19 o 
   4  -3   2      237.79       72.75    105.17 o 
   5  -3   2    44204.30    40714.90   4744.70 o 
   6  -3   2     1451.47     1607.07    308.83 o 
   7  -3   2      568.54      632.27    152.72 o 
   8  -3   2     9506.85     7499.78    503.32 o 
   9  -3   2     1561.43     1420.30    173.77 o 
  10  -3   2     1706.08     1643.38    190.38 o 
 -10  -2   2     3547.65     3514.66    140.81 o 
  -9  -2   2       73.88       75.43     81.34 o 
  -8  -2   2      560.67      766.13     77.78 o 
  -7  -2   2       52.90       96.63     69.72 o 
  -6  -2   2      242.69      180.91     73.25 o 
  -5  -2   2     2853.00     4293.33    213.28 o 
  -4  -2   2    22609.70    26812.56   2291.79 o 
  -3  -2   2    21393.81    17049.90   1173.19 o 
  -2  -2   2    23709.88    18326.22   1748.48 o 
  -1  -2   2    34928.26    38159.01   2040.29 o 
   0  -2   2    44136.40    36580.79   6642.38 o 
   1  -2   2   115234.69   143500.53   7049.20 o 
   2  -2   2    33150.90    42554.36   6758.33 o 
   3  -2   2    12050.04     9871.87   1235.22 o 
   4  -2   2    13754.85     9520.08   1419.62 o 
   5  -2   2     7201.28     8517.08    559.14 o 
   6  -2   2       19.27      237.58     67.48 o 
   7  -2   2     2433.10     2988.04    194.69 o 
   8  -2   2     3560.59     3680.69    340.88 o 
   9  -2   2      169.59      120.62     66.28 o 
  10  -2   2      418.52      346.12     91.48 o 
 -10  -1   2      112.85      211.15     63.96 o 
  -9  -1   2      201.14      315.82     90.64 o 
  -8  -1   2     6952.49     5989.74    460.14 o 
  -7  -1   2    16734.88    14404.46   1531.64 o 
  -6  -1   2     5442.57     4682.49    197.96 o 
  -5  -1   2        4.55      334.12     74.81 o 
  -4  -1   2    17299.66    12006.97   1041.82 o 
  -3  -1   2    16601.85     8732.93    328.20 o 
  -2  -1   2    27148.54    32916.17   1880.04 o 
  -1  -1   2    12141.57    15893.68   2069.98 o 
   1  -1   2      472.79      129.09    135.87 o 
   2  -1   2    16851.02    25033.09   1336.28 o 
   3  -1   2     5749.46    12022.08   1033.14 o 
   4  -1   2    57258.16    54296.34   3506.46 o 
   5  -1   2      192.62      471.68     83.51 o 
   6  -1   2      450.26      409.79     78.99 o 
   7  -1   2    22823.54    24144.73   1183.81 o 
   8  -1   2     1443.26     1368.83    100.68 o 
   9  -1   2     2475.88     1980.19     98.85 o 
  10  -1   2      130.69      109.42     72.18 o 
 -10   0   2      136.04      107.54     62.43 o 
  -9   0   2      121.40       74.69     78.01 o 
  -8   0   2     1308.70     1381.46     80.37 o 
  -7   0   2        1.38      -36.29    111.35 o 
  -6   0   2     6049.33     6703.98    584.65 o 
  -5   0   2    26911.00    28758.56   1732.99 o 
  -4   0   2    12206.50     7158.91    123.79 o 
  -3   0   2     1536.02      491.07    102.91 o 
  -2   0   2    11208.96     9829.26    576.63 o 
   1   0   2    15019.98    18391.24    926.39 o 
   2   0   2     2404.90      988.46    117.58 o 
   3   0   2    34045.21    27846.26    793.23 o 
   4   0   2    20231.06    29745.81    634.64 o 
   5   0   2      149.36      466.46     78.73 o 
   6   0   2     1745.89     2401.18    127.59 o 
   7   0   2     2793.58     2873.39    174.38 o 
   8   0   2       23.55        4.54     58.51 o 
   9   0   2     1494.07     1374.97    175.63 o 
  10   0   2     4121.98     4513.07    211.39 o 
 -10   1   2      244.99      380.40     66.42 o 
  -9   1   2     5459.02     4740.55    480.32 o 
  -8   1   2    12302.53    12356.51    765.59 o 
  -7   1   2     3872.82     3007.95    113.71 o 
  -6   1   2      578.52      746.08     72.23 o 
  -5   1   2    28654.31    22800.62   1176.67 o 
  -4   1   2    11082.76     6182.92    282.82 o 
  -3   1   2     6008.47     9925.22    818.20 o 
  -2   1   2     2081.04     3211.50    256.07 o 
  -1   1   2    25345.77    24739.46    372.20 o 
   1   1   2     5675.86     7805.81    357.21 o 
   2   1   2     7073.24     3890.02    253.45 o 
   3   1   2    38171.47    35555.51    676.55 o 
   4   1   2       13.98      -77.27     77.27 o 
   5   1   2      116.44      215.15     77.23 o 
   6   1   2    28650.28    25931.08   2087.76 o 
   7   1   2     2293.05     1926.63    166.60 o 
   8   1   2     1862.61     2130.71     83.66 o 
   9   1   2      132.41      257.10     73.66 o 
  10   1   2       64.89       87.66     62.14 o 
 -10   2   2       58.10      170.74     76.55 o 
  -9   2   2      984.29     1221.39    119.84 o 
  -8   2   2       24.24      -18.81     63.47 o 
  -7   2   2     2300.52     2508.03    171.91 o 
  -6   2   2    16188.45    17052.04    556.98 o 
  -5   2   2     9721.90     8372.29    822.99 o 
  -4   2   2     5415.30     3327.51    286.51 o 
  -3   2   2    16881.92    22693.20    358.62 o 
  -2   2   2    44611.60    45399.90    529.13 o 
  -1   2   2    93360.09   134478.03   2525.65 o 
   0   2   2     3808.31     6324.98    386.22 o 
   1   2   2     1116.47      583.93    112.10 o 
   2   2   2    30896.52    25085.96   2379.04 o 
   3   2   2    10707.03    14041.80   1055.64 o 
   4   2   2      133.68      221.69     74.55 o 
   5   2   2      175.71      442.66     78.03 o 
   6   2   2     1398.82     1229.69    117.38 o 
   7   2   2       40.00       63.45     77.82 o 
   8   2   2     1929.76     1443.12    171.52 o 
   9   2   2     3780.01     4050.14    324.08 o 
 -10   3   2     3859.38     3630.60    296.54 o 
  -9   3   2     7814.81     8567.67    839.04 o 
  -8   3   2      409.79      290.05     76.58 o 
  -7   3   2     3561.03     3778.93    426.49 o 
  -6   3   2    19835.97    21432.31   1407.64 o 
  -5   3   2     8027.19     5964.05    632.83 o 
  -4   3   2    12610.40    16509.84    233.57 o 
  -3   3   2      438.76     1985.56    137.59 o 
  -2   3   2    11105.66     8658.67    171.38 o 
  -1   3   2     5715.89    12128.98    566.94 o 
   0   3   2    17013.47    22257.66    630.40 o 
   1   3   2      381.21       19.41     90.05 o 
   2   3   2    38962.94    38677.53   1648.67 o 
   3   3   2     1106.78     1167.28     93.43 o 
   4   3   2     1081.65      673.01    112.26 o 
   5   3   2    32880.22    36170.28    639.18 o 
   6   3   2     3711.76     3736.07    372.86 o 
   7   3   2     2574.53     2585.52    166.90 o 
   8   3   2      265.03      467.27     72.08 o 
   9   3   2      138.04      135.36     67.55 o 
 -10   4   2     2163.44     2162.31    467.49 o 
  -9   4   2      330.48      530.17    212.42 o 
  -8   4   2      660.60      913.06    105.61 o 
  -7   4   2     7543.90     8070.46   1300.18 o 
  -6   4   2     6417.85     6417.71    156.22 o 
  -5   4   2      343.96      186.58    126.96 o 
  -4   4   2    19097.34    21816.43   2292.51 o 
  -3   4   2    26546.29    25067.81    803.23 o 
  -2   4   2    39048.64    42229.62    734.63 o 
  -1   4   2     3582.48     5475.25    298.64 o 
   0   4   2     3505.41     2161.76    132.19 o 
   1   4   2    53386.82    53462.38   3239.83 o 
   2   4   2    12176.48    15412.28    813.12 o 
   3   4   2        7.13      364.86     78.23 o 
   4   4   2       24.74       37.20     71.96 o 
   5   4   2       65.03        0.97     72.76 o 
   6   4   2      277.98      196.46     69.52 o 
   7   4   2     1493.30     1435.17    122.30 o 
   8   4   2     4303.08     4000.54    254.12 o 
   9   4   2        6.45       28.77    120.42 o 
 -10   5   2     3512.23     3421.24    388.11 o 
  -9   5   2      784.43      697.35     84.48 o 
  -8   5   2     1840.46     2069.93    235.63 o 
  -7   5   2    16337.33    14478.18    178.39 o 
  -6   5   2     6340.18     5042.71    117.60 o 
  -5   5   2     6511.38     9019.16    760.28 o 
  -4   5   2      151.98       86.20    111.69 o 
  -3   5   2    20609.96    21106.51    377.01 o 
  -2   5   2    13946.32    24778.88    500.00 o 
  -1   5   2    13513.82    19196.04   1448.03 o 
   0   5   2      771.80      265.52     90.59 o 
   1   5   2    19865.41    16744.78   1533.57 o 
   2   5   2      888.23      804.25     91.70 o 
   3   5   2      194.57      202.71     73.81 o 
   4   5   2    27534.15    26364.16   1202.32 o 
   5   5   2     1775.64     2220.20     84.94 o 
   6   5   2     1138.70     1357.87    121.73 o 
   7   5   2      562.29      731.17     68.38 o 
   8   5   2      245.98      166.95     49.91 o 
 -10   6   2      344.98      223.82     67.25 o 
  -9   6   2      739.65      776.68    102.48 o 
  -8   6   2     5231.45     4882.48    641.52 o 
  -7   6   2     3848.03     4407.53    138.00 o 
  -6   6   2      117.77      266.49    105.90 o 
  -5   6   2    22556.30    25392.64   2236.09 o 
  -4   6   2    16870.88    16999.32    504.01 o 
  -3   6   2    23198.87    26831.61    248.76 o 
  -2   6   2      680.23     1051.55    112.09 o 
  -1   6   2     3391.17     2760.65    177.14 o 
   0   6   2    31568.11    33021.60   1212.03 o 
   1   6   2    16653.99    21628.72   2529.74 o 
   2   6   2      214.45      402.39     65.40 o 
   3   6   2      310.75      299.03     76.97 o 
   4   6   2       11.00      280.23     75.56 o 
   5   6   2       62.74      116.16     71.64 o 
   6   6   2     1054.55      934.65     77.14 o 
   7   6   2     3733.25     3147.19    276.31 o 
 -10   7   2      172.78      309.62     78.98 o 
  -9   7   2     2508.11     2433.75    265.40 o 
  -8   7   2     9147.46     8054.38    133.05 o 
  -7   7   2     1674.34     1724.54    140.93 o 
  -6   7   2     4553.00     5284.56    164.79 o 
  -5   7   2      446.41      409.29    106.38 o 
  -4   7   2     4729.63     4038.19    118.22 o 
  -3   7   2     7681.53    11723.47    209.82 o 
  -2   7   2     9593.88    11888.25    772.57 o 
  -1   7   2     3357.07     2663.08    123.73 o 
   0   7   2     9295.59     9183.85    288.66 o 
   1   7   2      354.03      556.52     97.35 o 
   2   7   2       53.11       -8.10     63.35 o 
   3   7   2    17597.69    14115.31    902.74 o 
   4   7   2     1228.61     1321.25     72.22 o 
   5   7   2      515.83      596.00     62.27 o 
   6   7   2      587.43      669.77     66.07 o 
   7   7   2      190.47       -1.59     70.64 o 
 -10   8   2      367.27      475.48    109.49 o 
  -9   8   2      373.40      255.15     81.00 o 
  -8   8   2      513.99      677.95    121.30 o 
  -7   8   2       29.00      223.31     92.45 o 
  -6   8   2    11333.71    12638.12   1270.10 o 
  -5   8   2     7515.27     6817.44    385.48 o 
  -4   8   2     7072.82     7730.86    132.58 o 
  -3   8   2      130.66      540.64    101.05 o 
  -2   8   2     4376.42     4925.33    360.79 o 
  -1   8   2    19512.71    20557.12    676.07 o 
   0   8   2     7540.23     8221.67    704.80 o 
   1   8   2      287.48      449.71     76.13 o 
   2   8   2      469.44      513.76     99.45 o 
   3   8   2      497.87      428.88     79.31 o 
   4   8   2      161.51      166.11     68.10 o 
   5   8   2      613.38      525.56     64.64 o 
   6   8   2     2389.93     2203.56    194.22 o 
  -9   9   2     5454.85     4956.05    121.88 o 
  -8   9   2      379.26      748.39    191.81 o 
  -7   9   2     1220.36     1267.71    128.34 o 
  -6   9   2      245.12      382.78    100.08 o 
  -5   9   2     2927.00     3073.50    118.33 o 
  -4   9   2     4974.33     5628.34    179.81 o 
  -3   9   2     5302.13     6236.16    432.16 o 
  -2   9   2     1659.02     1627.40     82.42 o 
  -1   9   2      456.47      679.06     73.17 o 
   0   9   2     2752.61     2385.51    177.59 o 
   1   9   2       95.86       95.51     71.29 o 
   2   9   2    10658.15     8544.66    328.13 o 
   3   9   2      507.74      494.41     81.80 o 
   4   9   2      144.67      293.33     53.03 o 
   5   9   2     1070.29      975.26    149.33 o 
  -8  10   2      685.00      624.18    108.53 o 
  -7  10   2     5981.12     6148.95    720.18 o 
  -6  10   2     3870.38     4242.33    307.81 o 
  -5  10   2     1217.41     1659.44    105.24 o 
  -4  10   2      236.30      546.24    104.28 o 
  -3  10   2     1285.39     1607.26     89.01 o 
  -2  10   2     9134.24     9949.54    404.11 o 
  -1  10   2     4002.47     4527.22    470.76 o 
   0  10   2       30.36      159.18     69.86 o 
   1  10   2      778.32      952.27    149.78 o 
   2  10   2      195.44      148.93     74.72 o 
   3  10   2       10.44      110.38     68.20 o 
   4  10   2      363.39      209.65     57.45 o 
  -8  11   2       31.98       83.16     84.39 o 
  -7  11   2      280.17      291.52     82.23 o 
  -6  11   2     1737.49     2595.09    214.15 o 
  -5  11   2     4622.04     4568.49    442.27 o 
  -4  11   2     2994.22     3191.28    262.82 o 
  -3  11   2     1439.16     1450.20    125.97 o 
  -2  11   2        2.75      126.67     76.03 o 
  -1  11   2      857.17      647.41     88.77 o 
   0  11   2        1.06       33.15     58.06 o 
   1  11   2     5089.09     5178.86    775.80 o 
   2  11   2      382.19      310.96    118.82 o 
   3  11   2        3.75      139.27     69.39 o 
  -6  12   2      425.50      604.72    106.33 o 
  -5  12   2      495.49      529.45     89.71 o 
  -4  12   2     1257.70     1473.90    105.43 o 
  -3  12   2     3789.80     4158.08    291.34 o 
  -2  12   2     2471.66     2331.14    394.58 o 
  -1  12   2       21.83       84.02     64.43 o 
   0  12   2      630.66      921.68    203.47 o 
   1  12   2      385.41      343.11     60.47 o 
  -4  13   2      384.62      526.00     98.81 o 
  -3  13   2       31.12        1.05     73.72 o 
  -2  13   2      996.19      723.39    151.83 o 
   0 -13   3        1.77       73.82     71.50 o 
   1 -13   3     1785.00     2267.31    143.34 o 
   2 -13   3     1117.11      980.30     82.60 o 
   3 -13   3       42.83      121.99     71.04 o 
   4 -13   3      153.47      117.70     81.42 o 
   5 -13   3      422.50      692.01    114.82 o 
  -2 -12   3      650.64      517.89     79.81 o 
  -1 -12   3     1309.07     1263.92     75.29 o 
   0 -12   3       59.52       21.22     62.55 o 
   1 -12   3     2497.92     2950.70    161.43 o 
   2 -12   3       42.69      194.17     78.38 o 
   3 -12   3      252.27      341.62     93.86 o 
   4 -12   3     7930.27     8192.51    179.57 o 
   5 -12   3      222.32      273.40     92.24 o 
   6 -12   3      697.98      674.67    118.49 o 
   7 -12   3       75.35      731.26    222.19 o 
  -3 -11   3     2257.04     2250.89    199.14 o 
  -2 -11   3       76.41      217.48     68.24 o 
  -1 -11   3        4.88      109.26     84.25 o 
   0 -11   3     5384.24     5328.16    317.23 o 
   1 -11   3     3679.03     3919.13    162.74 o 
   2 -11   3       67.18       32.26     74.89 o 
   3 -11   3      105.59      166.11     86.80 o 
   4 -11   3      170.51      423.85     88.31 o 
   5 -11   3        5.40       30.39     91.11 o 
   6 -11   3     3270.66     3031.28    182.98 o 
   7 -11   3     6900.99     7205.60    923.10 o 
   8 -11   3       14.31      180.43     92.26 o 
  -5 -10   3       54.45       88.24     60.10 o 
  -4 -10   3      552.02      672.53     84.91 o 
  -3 -10   3     1666.67     1403.23    148.86 o 
  -2 -10   3     2202.94     2280.53    257.76 o 
  -1 -10   3       77.00      176.71     81.96 o 
   0 -10   3     3294.46     3483.05    336.34 o 
   1 -10   3      503.50      514.20     76.51 o 
   2 -10   3      300.92      272.50     85.55 o 
   3 -10   3    20466.03    21878.18   1546.42 o 
   4 -10   3     1734.85     1477.17     80.66 o 
   5 -10   3      636.40      713.63     88.08 o 
   6 -10   3     1437.82     1860.81    105.83 o 
   7 -10   3       61.91      173.93    114.85 o 
   8 -10   3     1702.65     1714.99    354.40 o 
  -6  -9   3     1605.83     1450.50    135.93 o 
  -5  -9   3      676.40      693.36     98.66 o 
  -4  -9   3     3959.33     3905.47    525.70 o 
  -3  -9   3        2.47      219.14     81.05 o 
  -2  -9   3       50.31       83.29     82.85 o 
  -1  -9   3    11237.13    10412.59    724.24 o 
   0  -9   3     4846.24     5087.89    337.27 o 
   1  -9   3       20.30      178.65     82.18 o 
   2  -9   3      124.73      149.40     87.23 o 
   3  -9   3      185.79      206.43    108.09 o 
   4  -9   3       15.78      141.34     91.70 o 
   5  -9   3     4113.90     4521.03    139.48 o 
   6  -9   3     8781.67    10523.35    288.46 o 
   7  -9   3       78.03      162.83     93.80 o 
   8  -9   3        2.59      191.84     91.63 o 
   9  -9   3     3184.00     3753.69    613.34 o 
  -6  -8   3       16.34       64.05     51.46 o 
  -5  -8   3      878.49      971.57     73.51 o 
  -4  -8   3     2288.95     2631.65    213.34 o 
  -3  -8   3     3598.21     3413.53    271.58 o 
  -2  -8   3       21.78      195.82     77.32 o 
  -1  -8   3     5887.14     4687.94    345.92 o 
   0  -8   3     1860.64     1895.91    134.86 o 
   1  -8   3      172.78      229.79     94.80 o 
   2  -8   3    37924.27    38692.90   3227.11 o 
   3  -8   3     2522.39     3269.32    119.24 o 
   4  -8   3     2145.80     2509.64     98.29 o 
   5  -8   3     3622.97     3546.20    116.11 o 
   6  -8   3       12.92      137.49     93.71 o 
   7  -8   3     4282.92     4817.06    571.59 o 
   8  -8   3     4480.06     4263.72    359.89 o 
   9  -8   3      672.03      679.94    176.42 o 
  -7  -7   3     2787.95     2970.86    253.14 o 
  -6  -7   3     1198.44     1226.61     74.71 o 
  -5  -7   3     3065.98     3507.65    262.93 o 
  -4  -7   3      291.19      420.61     65.18 o 
  -3  -7   3     1357.27     1304.16    100.19 o 
  -2  -7   3    18526.63    19448.12   1689.73 o 
  -1  -7   3     8764.57    10061.20   1216.93 o 
   0  -7   3        1.13       20.58     74.34 o 
   1  -7   3     2018.03     1716.84    234.07 o 
   2  -7   3      312.37      563.96     89.97 o 
   3  -7   3       49.43      434.57     93.30 o 
   4  -7   3     7564.66     9483.95    561.83 o 
   5  -7   3    19613.32    19633.28   1229.60 o 
   6  -7   3        9.95       77.44     85.15 o 
   7  -7   3      143.33      341.79     98.35 o 
   8  -7   3     7012.33     8324.34    596.82 o 
   9  -7   3      495.08      698.44    113.80 o 
  10  -7   3     2377.11     1999.89    371.33 o 
  -8  -6   3      217.47      242.03     63.81 o 
  -7  -6   3      156.99      225.89     69.88 o 
  -6  -6   3     1764.71     1733.19     91.19 o 
  -5  -6   3     3862.00     4069.28    325.14 o 
  -4  -6   3     4771.25     5154.01    385.62 o 
  -3  -6   3      276.43      242.40    103.28 o 
  -2  -6   3     2714.52     1794.03    229.58 o 
  -1  -6   3     4019.90     3188.39    196.04 o 
   0  -6   3      386.85      703.77    152.90 o 
   1  -6   3    50778.83    45654.97   4683.10 o 
   2  -6   3       21.11      612.53    106.13 o 
   3  -6   3      669.87      508.62     86.42 o 
   4  -6   3    17688.25    16477.42    486.72 o 
   5  -6   3     1616.56     2248.33    142.26 o 
   6  -6   3     4519.22     4587.35    224.93 o 
   7  -6   3     2556.39     2366.03    129.64 o 
   8  -6   3     1414.25     1295.88     99.96 o 
   9  -6   3      138.08       84.79     63.04 o 
  10  -6   3     1916.24     1525.03     93.50 o 
  -8  -5   3     3380.85     3930.40     92.39 o 
  -7  -5   3     1218.46     1561.90    150.23 o 
  -6  -5   3     2924.70     2836.71    154.34 o 
  -5  -5   3      320.41      625.04     82.17 o 
  -4  -5   3      674.44      565.49     83.64 o 
  -3  -5   3    31348.79    28573.74   1985.53 o 
  -2  -5   3    12261.02    14217.72   1043.29 o 
  -1  -5   3      202.66      490.85     91.45 o 
   0  -5   3     4991.94     2639.81    426.58 o 
   1  -5   3     2718.08     4657.98    320.45 o 
   2  -5   3      721.98      571.44    114.76 o 
   3  -5   3     9704.57    13238.23    697.63 o 
   4  -5   3    36186.95    31211.16   1468.66 o 
   5  -5   3      818.30      663.50    108.28 o 
   6  -5   3     1988.94     2272.78     90.32 o 
   7  -5   3    16582.75    15973.31   1015.34 o 
   8  -5   3      265.68      439.93    108.01 o 
   9  -5   3     4520.81     4061.38    469.06 o 
  10  -5   3        6.35       45.20     55.28 o 
  -9  -4   3      120.00      308.89     65.33 o 
  -8  -4   3      299.52      360.73     68.73 o 
  -7  -4   3     1759.10     1936.17     83.09 o 
  -6  -4   3     4068.73     4880.54    560.96 o 
  -5  -4   3     6984.66     8062.53    458.67 o 
  -4  -4   3      719.40      588.46     85.20 o 
  -3  -4   3     2202.56     1620.96     83.33 o 
  -2  -4   3     9098.28     9883.25    266.32 o 
  -1  -4   3     1343.57     2808.94    165.42 o 
   0  -4   3    73771.27    60170.20   7292.14 o 
   1  -4   3     2261.65     4354.63    355.15 o 
   2  -4   3      103.67      309.50     92.64 o 
   3  -4   3    36693.19    31055.88    790.71 o 
   4  -4   3     2303.45     3649.01    476.40 o 
   5  -4   3     9687.12     9906.58    748.55 o 
   6  -4   3     2157.89     2578.85    259.45 o 
   7  -4   3     2329.21     2039.15    233.74 o 
   8  -4   3      196.99      265.66     82.72 o 
   9  -4   3     4399.75     4157.22    484.68 o 
  10  -4   3     1986.02     2320.13    377.74 o 
  -9  -3   3     3497.96     3775.31    271.42 o 
  -8  -3   3      631.11      782.20     71.38 o 
  -7  -3   3     2251.50     2037.58     82.33 o 
  -6  -3   3     3580.12     3277.28    191.28 o 
  -5  -3   3     5835.94     7042.57    260.97 o 
  -4  -3   3    32657.40    33436.46   2843.06 o 
  -3  -3   3     8649.27    10288.44    885.95 o 
  -2  -3   3     2501.03     2026.46    108.51 o 
  -1  -3   3     6960.90     2841.63    226.75 o 
   0  -3   3     3180.06     6867.35   1175.83 o 
   1  -3   3     4687.02     4116.71    184.29 o 
   2  -3   3     7530.34    14201.15    906.64 o 
   3  -3   3    39913.84    33303.33   4276.38 o 
   4  -3   3     3508.72     3030.35    320.27 o 
   5  -3   3     1242.62     1837.23    263.84 o 
   6  -3   3    32087.93    29019.11   3882.04 o 
   7  -3   3      752.60      611.60     78.79 o 
   8  -3   3     4964.22     4589.98    365.93 o 
   9  -3   3      344.13      570.47     81.45 o 
  10  -3   3       62.40      254.16     66.18 o 
 -10  -2   3        7.93      124.62     67.07 o 
  -9  -2   3     1179.14     1010.81     68.96 o 
  -8  -2   3     1430.16     1417.98     91.82 o 
  -7  -2   3     4224.49     5034.39    296.80 o 
  -6  -2   3     6815.28     5676.91    596.59 o 
  -5  -2   3      643.88      427.49     73.02 o 
  -4  -2   3      939.67      446.11     87.79 o 
  -3  -2   3    24002.23    26542.41   1743.12 o 
  -2  -2   3     6233.69     8400.24    624.09 o 
  -1  -2   3   215100.08   331480.97  14842.58 o 
   0  -2   3      345.90      196.74    125.57 o 
   1  -2   3     3739.09     2423.20    163.72 o 
   2  -2   3    95287.03    81161.65  15082.03 o 
   3  -2   3     4936.78    10478.75   1528.25 o 
   4  -2   3     8217.23     8155.48    600.17 o 
   5  -2   3      326.16      819.12    102.05 o 
   6  -2   3     1197.62      964.18     76.19 o 
   7  -2   3     1077.46     1164.94    138.05 o 
   8  -2   3     3728.73     3931.07    386.15 o 
   9  -2   3     2750.39     3185.32    373.44 o 
  10  -2   3     1089.47     1204.77    179.85 o 
 -10  -1   3     3713.10     3510.97    165.88 o 
  -9  -1   3      837.54     1108.33    115.92 o 
  -8  -1   3     1584.53     1363.86    109.15 o 
  -7  -1   3     4999.52     4490.89    171.46 o 
  -6  -1   3     2228.45     2285.88    102.97 o 
  -5  -1   3    44366.36    41702.88   1406.48 o 
  -4  -1   3     5531.18     7500.46    501.03 o 
  -3  -1   3      236.95      583.19     88.97 o 
  -2  -1   3    37675.53    32131.57   1552.54 o 
  -1  -1   3    26374.60    36618.70   3123.55 o 
   0  -1   3     6715.51     6424.15   1158.03 o 
   1  -1   3     2809.99     6839.12    867.71 o 
   2  -1   3    40366.19    29698.46   3060.80 o 
   3  -1   3       36.10       93.86     96.91 o 
   4  -1   3     3055.37     4391.46    318.72 o 
   5  -1   3    37725.90    36698.16   2927.25 o 
   6  -1   3     1768.52     1704.19     82.36 o 
   7  -1   3     3958.70     3383.39    212.43 o 
   8  -1   3     1476.30     1537.38     97.07 o 
   9  -1   3       87.07      220.40     78.44 o 
  10  -1   3     3098.89     2901.56    245.16 o 
 -10   0   3     1039.52      948.52     67.11 o 
  -9   0   3     1216.31     1144.16    116.91 o 
  -8   0   3     4361.68     4391.24    353.33 o 
  -7   0   3     2631.11     2566.46    182.63 o 
  -6   0   3     3778.84     2855.34    295.93 o 
  -5   0   3      588.85     1486.16     95.88 o 
  -4   0   3    20989.56    21962.38   1158.42 o 
  -3   0   3      177.71      248.63     90.32 o 
  -2   0   3   126781.02   155576.63  11991.39 o 
  -1   0   3     1651.82     2953.20    631.63 o 
   0   0   3       18.27      286.96    227.11 o 
   1   0   3   163825.67   217990.48  10443.66 o 
   2   0   3     6321.63    13193.75    444.51 o 
   3   0   3    11729.01    15067.65    309.64 o 
   4   0   3      163.78      403.53     91.91 o 
   5   0   3     1582.54     1112.74     87.33 o 
   6   0   3     3794.77     3882.54    231.38 o 
   7   0   3     7103.28     6834.57    396.45 o 
   8   0   3     3349.27     4005.25    332.01 o 
   9   0   3      899.77      859.34    109.31 o 
  10   0   3       12.06       83.14     73.13 o 
 -10   1   3      847.80      883.65     76.53 o 
  -9   1   3     1367.14     1717.78     86.81 o 
  -8   1   3     5629.31     4534.52    395.99 o 
  -7   1   3     4485.99     4613.43    179.86 o 
  -6   1   3    28184.83    26530.46   1980.12 o 
  -5   1   3     5174.92     6124.14    219.12 o 
  -4   1   3      307.94      195.54     74.31 o 
  -3   1   3    29441.86    20016.46   1430.82 o 
  -2   1   3      411.24     2119.79    285.66 o 
  -1   1   3     1422.23     1769.90    142.13 o 
   0   1   3     1872.20     5073.14    673.30 o 
   1   1   3    22634.83    15081.96    741.21 o 
   2   1   3      639.65     1132.36    106.89 o 
   3   1   3     7254.62    10693.93    142.90 o 
   4   1   3    48508.86    44956.21   3899.84 o 
   5   1   3      340.49      172.22     67.92 o 
   6   1   3     3199.59     3500.14    162.89 o 
   7   1   3     2613.70     2517.81    214.03 o 
   8   1   3      433.19      689.88     75.31 o 
   9   1   3     3969.52     3230.85    373.16 o 
 -10   2   3      659.37      811.82    203.37 o 
  -9   2   3     2689.40     2389.47    389.22 o 
  -8   2   3     1092.42     1113.94    141.76 o 
  -7   2   3     1605.16     1271.69     98.39 o 
  -6   2   3      421.54      785.98    102.77 o 
  -5   2   3    17555.63    17763.85   1648.28 o 
  -4   2   3      667.18      170.89    101.04 o 
  -3   2   3    43807.35    43670.74    475.01 o 
  -2   2   3       65.79      206.65    121.60 o 
  -1   2   3     8548.83     8694.55    164.72 o 
   0   2   3   107301.80   136277.17   5745.02 o 
   1   2   3     4165.11     7487.50    361.79 o 
   2   2   3     4134.11     3920.06    241.96 o 
   3   2   3      903.01      259.58     67.58 o 
   4   2   3      118.50      234.87     76.75 o 
   5   2   3     2543.38     3176.12     97.06 o 
   6   2   3     5429.69     6025.00    471.13 o 
   7   2   3     2119.87     2248.37    282.84 o 
   8   2   3      469.15      708.35     74.20 o 
   9   2   3      133.97      237.97     64.25 o 
 -10   3   3       80.62      172.05     72.11 o 
  -9   3   3     4408.41     4974.45    123.00 o 
  -8   3   3     2792.89     2749.65    159.94 o 
  -7   3   3    19633.71    21555.34    247.43 o 
  -6   3   3     2867.98     3227.34    173.02 o 
  -5   3   3     1031.23      825.58     94.58 o 
  -4   3   3    30654.28    28423.74   2838.73 o 
  -3   3   3    16764.08    23228.50    538.31 o 
  -2   3   3     1579.11     2287.94    116.77 o 
  -1   3   3     4904.72    10570.41    291.23 o 
   0   3   3     2288.23      830.28    126.13 o 
   1   3   3     2320.47     2051.89    116.32 o 
   2   3   3     8723.95    11272.54    610.17 o 
   3   3   3    52327.37    55379.21   3264.98 o 
   4   3   3     1666.07     1602.30     89.61 o 
   5   3   3     1879.73     2056.67    181.50 o 
   6   3   3     5099.64     5430.72    135.17 o 
   7   3   3      619.52      881.74     96.86 o 
   8   3   3     3498.69     3277.89    127.97 o 
   9   3   3      484.75      236.64     56.85 o 
 -10   4   3     1946.15     1659.86    333.26 o 
  -9   4   3      790.64      819.46     91.81 o 
  -8   4   3     2240.52     2714.18    168.49 o 
  -7   4   3     4223.52     5091.46    729.82 o 
  -6   4   3    13176.58    16229.27    222.74 o 
  -5   4   3      766.64      260.67    126.13 o 
  -4   4   3    25881.63    24890.95   2857.17 o 
  -3   4   3     2953.93     3365.16    119.72 o 
  -2   4   3      378.81      287.88    105.00 o 
  -1   4   3    78065.97    95374.06   3661.45 o 
   0   4   3     4615.69     9856.42    534.41 o 
   1   4   3     1751.29     2265.28    219.72 o 
   2   4   3     3517.43     2310.28     90.79 o 
   3   4   3        6.49      193.16     88.09 o 
   4   4   3     3154.68     2922.08    321.15 o 
   5   4   3     8085.31     8527.84    802.46 o 
   6   4   3     3185.39     2684.85    325.59 o 
   7   4   3      216.21      191.36     71.57 o 
   8   4   3      368.06      277.24     75.63 o 
 -10   5   3     4965.28     4240.21    695.88 o 
  -9   5   3     2259.23     2119.57     84.97 o 
  -8   5   3     7096.71     6843.40    932.84 o 
  -7   5   3       30.19      415.71    110.75 o 
  -6   5   3      270.97      313.98     93.05 o 
  -5   5   3    22532.40    24237.26    433.10 o 
  -4   5   3    12928.03    19113.08    574.01 o 
  -3   5   3      535.12     1152.57    101.06 o 
  -2   5   3       36.00      404.47     98.34 o 
  -1   5   3     5552.16     4195.03    321.15 o 
   0   5   3     1956.67     2054.41    137.87 o 
   1   5   3     7974.98    10237.64    913.51 o 
   2   5   3    36762.31    35768.74   2245.93 o 
   3   5   3      190.80      113.56     74.19 o 
   4   5   3      285.58      528.70     73.45 o 
   5   5   3     8396.91     7816.74    434.05 o 
   6   5   3      194.87      279.14     57.75 o 
   7   5   3     2748.47     2533.89    170.08 o 
   8   5   3      190.77      181.20     90.42 o 
 -10   6   3      101.68       44.14    177.66 o 
  -9   6   3      584.56      990.10    198.19 o 
  -8   6   3     3484.04     3730.24    125.51 o 
  -7   6   3    11262.81    13586.65    255.89 o 
  -6   6   3       24.67      230.20     83.58 o 
  -5   6   3    15302.67    14640.08    697.71 o 
  -4   6   3     2626.87     2968.28    124.24 o 
  -3   6   3      632.39     1183.60    111.45 o 
  -2   6   3    52083.76    59500.15   2258.36 o 
  -1   6   3     3674.89     4657.81    160.54 o 
   0   6   3     1451.28     1870.59    119.64 o 
   1   6   3     6313.22     5736.84    537.01 o 
   2   6   3      144.43      175.44     65.16 o 
   3   6   3     2241.14     2227.28     86.89 o 
   4   6   3     4806.36     4239.92     80.54 o 
   5   6   3     2327.01     2323.08    143.55 o 
   6   6   3       54.89       99.19    111.15 o 
   7   6   3      480.58      280.31     61.92 o 
 -10   7   3     1626.26     1542.14    126.16 o 
  -9   7   3     2845.95     2977.50    230.67 o 
  -8   7   3      100.78      157.58     86.55 o 
  -7   7   3      559.40      454.05    113.99 o 
  -6   7   3    13752.13    13993.44   1151.66 o 
  -5   7   3    11323.26    14414.80    280.37 o 
  -4   7   3     2344.10     3095.06    106.91 o 
  -3   7   3      990.49      981.60     98.93 o 
  -2   7   3     1013.61      730.01     93.92 o 
  -1   7   3     2026.39     2003.58     99.39 o 
   0   7   3     5537.10     6010.67    216.25 o 
   1   7   3    26957.69    26220.59   1165.21 o 
   2   7   3       34.12       47.70     74.61 o 
   3   7   3        0.12      120.65     65.18 o 
   4   7   3     6446.46     5598.83    341.74 o 
   5   7   3      323.46      362.67     61.28 o 
   6   7   3     1980.23     1825.51    188.75 o 
   7   7   3       36.49       64.41     59.54 o 
  -9   8   3     1825.02     1506.85    105.77 o 
  -8   8   3     5037.52     4371.04    384.65 o 
  -7   8   3      402.82      531.28    181.04 o 
  -6   8   3     2200.25     2267.27    224.36 o 
  -5   8   3     3394.48     4494.94    124.53 o 
  -4   8   3       41.96      149.52     95.10 o 
  -3   8   3    30401.94    34553.24   1421.44 o 
  -2   8   3      839.61      954.43     79.44 o 
  -1   8   3      739.85     1008.31    104.13 o 
   0   8   3     6188.52     5890.81    438.12 o 
   1   8   3      313.05      527.47     72.00 o 
   2   8   3     1700.74     1802.97    207.60 o 
   3   8   3     1367.21     1314.90    136.45 o 
   4   8   3      893.09      796.51     98.79 o 
   5   8   3        0.03      125.93     60.46 o 
   6   8   3      632.33      345.53     58.38 o 
  -9   9   3      103.99      363.27    104.08 o 
  -8   9   3      289.46      331.36     84.95 o 
  -7   9   3     7111.33     8267.99    576.41 o 
  -6   9   3     4205.59     4305.33    221.82 o 
  -5   9   3      221.10      631.80    103.47 o 
  -4   9   3      604.90      748.50     96.42 o 
  -3   9   3      182.42      131.18     71.02 o 
  -2   9   3       62.91      198.53     81.83 o 
  -1   9   3     1837.72     1699.45    151.17 o 
   0   9   3    11868.18    11085.82    935.89 o 
   1   9   3       17.01      -11.48     78.48 o 
   2   9   3      310.80      376.21     65.47 o 
   3   9   3     4763.06     3971.97    462.18 o 
   4   9   3      118.26      252.42     65.24 o 
   5   9   3     1372.34     1059.57     96.14 o 
  -8  10   3      446.95      471.19    224.96 o 
  -7  10   3      622.49      809.91    110.73 o 
  -6  10   3     1128.89     1402.82     93.23 o 
  -5  10   3      105.24      159.61    102.37 o 
  -4  10   3    13385.00    14915.04    959.43 o 
  -3  10   3      798.71      768.78     81.00 o 
  -2  10   3      133.99      282.99     62.45 o 
  -1  10   3     5853.74     6460.33    626.53 o 
   0  10   3      278.81      196.49     60.34 o 
   1  10   3      907.64      738.58    130.29 o 
   2  10   3      614.67      563.33     73.48 o 
   3  10   3      668.47      705.09     55.16 o 
   4  10   3        2.37      -54.57     54.57 o 
  -7  11   3     2796.73     2376.82    209.54 o 
  -6  11   3      603.98      802.34     95.17 o 
  -5  11   3     1349.52     1719.47    104.51 o 
  -4  11   3      611.79      542.61     90.91 o 
  -3  11   3      426.66      352.99     82.91 o 
  -2  11   3      999.09      926.77    123.95 o 
  -1  11   3     4591.17     4415.30    601.41 o 
   0  11   3        1.01       11.00     56.01 o 
   1  11   3      347.96      265.35     61.69 o 
   2  11   3     3390.36     2842.06    449.83 o 
  -6  12   3        1.31       33.47    105.28 o 
  -5  12   3     6260.00     5820.98    733.14 o 
  -4  12   3      490.29      354.73     67.15 o 
  -3  12   3       19.67      177.90     65.92 o 
  -2  12   3     2641.97     2768.26    319.92 o 
  -1  12   3      403.14      211.16     58.21 o 
   0  12   3      365.98      333.36     72.05 o 
   1  12   3      420.77      133.25     79.40 o 
   0 -13   4       32.95      130.18    244.56 o 
   1 -13   4      584.08      563.99     87.23 o 
   2 -13   4       16.25       13.85     78.36 o 
   3 -13   4      130.70      343.57     67.38 o 
   4 -13   4      948.77      859.82     95.39 o 
  -2 -12   4      212.79       -3.97     78.20 o 
  -1 -12   4      329.39      474.44     71.64 o 
   0 -12   4        0.66      -42.15     69.44 o 
   1 -12   4     2291.48     2121.53     89.68 o 
   2 -12   4     5963.85     6163.48    555.32 o 
   3 -12   4      119.89      382.83     68.63 o 
   4 -12   4       43.05       20.11     76.94 o 
   5 -12   4     1200.93     1370.71     83.89 o 
   6 -12   4      671.07      904.68     80.68 o 
  -3 -11   4      215.72      129.37     55.51 o 
  -2 -11   4     6694.07     6417.39    617.95 o 
  -1 -11   4      495.78      338.43     64.66 o 
   0 -11   4      219.52      333.69     77.23 o 
   1 -11   4      129.96      347.64     68.80 o 
   2 -11   4       45.41      118.30    163.79 o 
   3 -11   4     2125.52     2220.46    179.52 o 
   4 -11   4     5813.13     4491.25     95.97 o 
   5 -11   4     2258.45     2704.47    221.54 o 
   6 -11   4      269.78      447.65     97.43 o 
   7 -11   4      751.84      781.79     89.77 o 
  -5 -10   4      670.77      562.56     84.01 o 
  -4 -10   4       69.19      179.92     76.39 o 
  -3 -10   4      172.04      219.38     70.45 o 
  -2 -10   4      148.46      337.86     87.22 o 
  -1 -10   4      139.20      415.80     78.12 o 
   0 -10   4     2468.49     2850.87    333.36 o 
   1 -10   4     9292.26    10723.45    838.42 o 
   2 -10   4      512.38      787.50     97.81 o 
   3 -10   4        2.63      226.35     70.73 o 
   4 -10   4     5214.25     6294.25    233.59 o 
   5 -10   4     1259.84     1482.35    183.27 o 
   6 -10   4     5449.27     4907.59    266.57 o 
   7 -10   4     1071.50     1157.15    167.77 o 
   8 -10   4      291.72      438.66     70.51 o 
  -6  -9   4      847.11      896.50    143.03 o 
  -5  -9   4      247.02      387.71     96.96 o 
  -4  -9   4      333.94      286.91     63.50 o 
  -3  -9   4    11113.88    11261.21   1393.67 o 
  -2  -9   4      293.80      266.74     68.26 o 
  -1  -9   4      138.52      139.46     66.02 o 
   0  -9   4      947.02      744.90    100.56 o 
   1  -9   4       66.78       88.09    111.21 o 
   2  -9   4     3128.92     3881.40    496.82 o 
   3  -9   4     7976.97     8533.66    360.01 o 
   4  -9   4     4118.26     4283.51    268.80 o 
   5  -9   4      115.95       15.99     98.86 o 
   6  -9   4     1760.26     1677.85     89.08 o 
   7  -9   4     2795.18     3052.22    449.77 o 
   8  -9   4     4242.34     5271.31    614.18 o 
   9  -9   4     1767.49     1423.42    315.70 o 
  -6  -8   4     1115.63      890.70    139.91 o 
  -5  -8   4       54.97       69.54    115.01 o 
  -4  -8   4       70.56      168.99     70.07 o 
  -3  -8   4       32.63      183.21    125.28 o 
  -2  -8   4      500.36      609.63    101.79 o 
  -1  -8   4     7468.69     8074.63    988.96 o 
   0  -8   4    21800.77    22746.73   1731.95 o 
   1  -8   4     1154.92      830.37     91.67 o 
   2  -8   4      344.72      694.85    140.57 o 
   3  -8   4    15069.01    15413.35    908.60 o 
   4  -8   4     3524.63     3502.00    116.77 o 
   5  -8   4     7801.75     8203.06    329.43 o 
   6  -8   4      134.70      242.41     78.04 o 
   7  -8   4      739.05     1000.55    143.92 o 
   8  -8   4     1806.42     1340.61    137.50 o 
   9  -8   4     1817.65     1553.52    211.18 o 
  -7  -7   4      740.17      960.89     70.51 o 
  -6  -7   4     1141.05     1098.99     72.30 o 
  -5  -7   4      365.95      475.75     69.84 o 
  -4  -7   4    15068.38    14880.43    882.03 o 
  -3  -7   4      811.18      937.16    131.87 o 
  -2  -7   4      288.85      440.04     73.46 o 
  -1  -7   4     9008.67     6743.61    803.38 o 
   0  -7   4      102.17       45.69     82.18 o 
   1  -7   4     4318.19     5279.41    510.82 o 
   2  -7   4     8339.11     9517.01    782.65 o 
   3  -7   4    10054.50     8945.45    611.26 o 
   4  -7   4       18.95      325.35    114.64 o 
   5  -7   4     4247.69     4725.80    249.09 o 
   6  -7   4     3136.00     3298.55    387.22 o 
   7  -7   4     9608.60    10102.78    543.73 o 
   8  -7   4     2398.02     2575.58    120.67 o 
   9  -7   4      218.04      271.86     65.93 o 
  10  -7   4     1613.02     1910.04    181.98 o 
  -8  -6   4     2286.10     2457.12    261.35 o 
  -7  -6   4     1929.36     1481.52    148.43 o 
  -6  -6   4      174.70      153.04     76.15 o 
  -5  -6   4      293.54      430.98    117.86 o 
  -4  -6   4      182.52      216.88     70.18 o 
  -3  -6   4     1678.34     1725.37    125.63 o 
  -2  -6   4     8982.51    10125.24    750.76 o 
  -1  -6   4    24642.51    20809.69   1571.42 o 
   0  -6   4     2071.60     1107.09     92.17 o 
   1  -6   4      659.96      662.81     95.41 o 
   2  -6   4    36225.79    37624.84    422.30 o 
   3  -6   4     4755.90     3559.18    121.85 o 
   4  -6   4    16321.59    17508.58    868.80 o 
   5  -6   4       19.80      251.25     88.48 o 
   6  -6   4     1999.24     1967.92    132.82 o 
   7  -6   4     5631.02     5541.38    276.73 o 
   8  -6   4     4585.21     3713.05    270.50 o 
   9  -6   4       28.27      195.24     60.96 o 
  10  -6   4      957.07      843.80    109.50 o 
  -8  -5   4      490.00      543.65     69.59 o 
  -7  -5   4     1974.55     2189.45    189.00 o 
  -6  -5   4      646.30      732.71    186.44 o 
  -5  -5   4    17953.68    18610.08   1928.99 o 
  -4  -5   4      351.42      543.44     85.56 o 
  -3  -5   4       16.58      261.85     73.30 o 
  -2  -5   4    25433.29    21182.01   2304.97 o 
  -1  -5   4       35.71      108.22     78.00 o 
   0  -5   4     4719.91     5698.21    574.66 o 
   1  -5   4     9124.65    11898.78    889.11 o 
   2  -5   4    12944.07    10684.96    311.32 o 
   3  -5   4      101.43      506.78    105.15 o 
   4  -5   4     9541.01    11619.58    666.38 o 
   5  -5   4    19780.95    16499.04    809.53 o 
   6  -5   4    11185.21     9770.68    857.10 o 
   7  -5   4     4264.53     4607.41    425.41 o 
   8  -5   4     1111.30     1230.59    150.45 o 
   9  -5   4     2847.52     3171.03    393.79 o 
  10  -5   4     3749.00     2665.05    329.91 o 
  -9  -4   4     2637.77     2750.05    106.49 o 
  -8  -4   4     2111.11     1958.60    203.21 o 
  -7  -4   4       79.07       58.55     64.23 o 
  -6  -4   4      593.65      789.16     95.64 o 
  -5  -4   4       11.71      108.54     84.05 o 
  -4  -4   4     1937.63     2065.50    123.40 o 
  -3  -4   4     9833.82    13219.40    548.06 o 
  -2  -4   4    30350.46    23099.68   1822.29 o 
  -1  -4   4     2347.33     1257.97     87.69 o 
   0  -4   4     3339.02     2989.90    419.42 o 
   1  -4   4    63105.73    61510.66   3198.39 o 
   2  -4   4     7352.92     4035.99    296.35 o 
   3  -4   4    22967.56    23470.71    216.22 o 
   4  -4   4      184.05       51.48    109.00 o 
   5  -4   4     1670.72     1032.01    118.85 o 
   6  -4   4     8795.98     9727.12    791.61 o 
   7  -4   4     4591.78     5846.90    531.74 o 
   8  -4   4      145.42      195.33     81.91 o 
   9  -4   4     1570.10     1850.85    189.57 o 
  10  -4   4      148.28      227.99     63.03 o 
  -9  -3   4      151.54      204.42     65.42 o 
  -8  -3   4     2476.78     2560.90    243.83 o 
  -7  -3   4      323.92      440.60     72.70 o 
  -6  -3   4    21983.00    20713.13    888.28 o 
  -5  -3   4      168.97      297.07     95.71 o 
  -4  -3   4      318.60      333.68     79.51 o 
  -3  -3   4    45258.49    48279.61   1959.24 o 
  -2  -3   4     5577.62     8901.55    294.06 o 
  -1  -3   4    13403.55    13530.94    888.41 o 
   0  -3   4     3602.18     6387.83    999.27 o 
   1  -3   4     1818.46      405.52    120.54 o 
   2  -3   4     1309.26     2794.94    195.73 o 
   3  -3   4    32651.25    30814.06   3138.10 o 
   4  -3   4    22736.21    17730.59   1533.70 o 
   5  -3   4    17665.78    18851.95   1550.13 o 
   6  -3   4      770.94      587.94    101.41 o 
   7  -3   4     1882.62     1640.51    183.75 o 
   8  -3   4     5878.19     5525.29    743.66 o 
   9  -3   4     7167.13     7469.87    910.21 o 
  10  -3   4        5.63       56.38     57.01 o 
 -10  -2   4     2603.49     2764.59    237.43 o 
  -9  -2   4     1501.91     1605.55    187.19 o 
  -8  -2   4       69.87       53.44     66.30 o 
  -7  -2   4     1724.01     2034.06    149.18 o 
  -6  -2   4     1976.65     2372.59     95.00 o 
  -5  -2   4     1605.16     1622.61     83.20 o 
  -4  -2   4     8919.36    11238.64   1051.02 o 
  -3  -2   4    33509.28    32655.09   1581.40 o 
  -2  -2   4    11133.69     9043.64    666.04 o 
  -1  -2   4      474.90      558.66    115.02 o 
   0  -2   4    27439.70    16849.29   1514.78 o 
   1  -2   4     4651.07     1507.99    222.17 o 
   2  -2   4    28780.26    28095.91   3588.28 o 
   3  -2   4     6645.08     5126.65    685.09 o 
   4  -2   4     1028.87      552.25    121.50 o 
   5  -2   4    12321.16    13785.19   1583.25 o 
   6  -2   4     5527.09     6434.60    694.40 o 
   7  -2   4      308.19      397.00     84.80 o 
   8  -2   4      994.22     1417.31    201.45 o 
   9  -2   4      727.44      644.56     68.83 o 
  10  -2   4        0.43       76.20     76.51 o 
 -10  -1   4       93.35       99.50     60.58 o 
  -9  -1   4     2833.59     2986.12    131.73 o 
  -8  -1   4      421.96      323.40     99.51 o 
  -7  -1   4    19440.13    17771.88    958.08 o 
  -6  -1   4       51.38      221.70     73.44 o 
  -5  -1   4      169.56      381.29     90.14 o 
  -4  -1   4    42226.25    40603.09   2575.78 o 
  -3  -1   4     2676.19     4209.24    125.31 o 
  -2  -1   4     3920.11     5004.32    316.82 o 
  -1  -1   4      318.98      325.28    184.17 o 
   0  -1   4    20974.34     9148.69   1167.29 o 
   1  -1   4     3880.00     5694.87    845.86 o 
   2  -1   4    42378.29    51197.07   5063.18 o 
   3  -1   4    33162.73    29367.39   2372.70 o 
   4  -1   4     6239.88     4233.24    173.74 o 
   5  -1   4      229.52      223.18     93.03 o 
   6  -1   4     4374.87     4588.95    150.30 o 
   7  -1   4     9566.53    10707.71    893.73 o 
   8  -1   4     5743.20     5544.26    321.95 o 
   9  -1   4        0.77      165.18     89.05 o 
  10  -1   4        8.35      153.06     63.23 o 
 -10   0   4     1314.24     1156.81     80.88 o 
  -9   0   4      207.42      227.17     67.18 o 
  -8   0   4     2437.55     2160.22    155.14 o 
  -7   0   4     3105.33     3176.77     80.96 o 
  -6   0   4     2723.76     2339.03    181.34 o 
  -5   0   4     5573.00     7486.65    439.11 o 
  -4   0   4    20837.39    15740.09   1204.04 o 
  -3   0   4      692.99      363.62     90.69 o 
  -2   0   4    83601.86   123129.87  10572.12 o 
  -1   0   4   142257.31   154338.20  21536.42 o 
   0   0   4     6470.92     2804.90    404.29 o 
   1   0   4     9288.58     9542.96    902.41 o 
   2   0   4     7704.10     5154.35    260.77 o 
   3   0   4    12195.54     8517.06    339.43 o 
   4   0   4    10969.53    13187.93    916.39 o 
   5   0   4     7135.95     7933.07    813.63 o 
   6   0   4      872.00      644.22     82.13 o 
   7   0   4      254.57      370.51     85.77 o 
   8   0   4     1218.19      997.58    106.00 o 
   9   0   4       73.76      258.06     62.05 o 
  10   0   4     3421.68     2907.84    266.78 o 
 -10   1   4     2590.11     2714.60    355.84 o 
  -9   1   4        8.37       41.71     79.37 o 
  -8   1   4    10117.27     8801.56    297.02 o 
  -7   1   4      250.64      231.30     77.97 o 
  -6   1   4      161.34      266.09     76.63 o 
  -5   1   4    33317.01    29511.08   1014.88 o 
  -4   1   4     1649.09     4465.63    316.32 o 
  -3   1   4      756.54     1321.51    142.36 o 
  -2   1   4     6519.31    10319.16   1260.92 o 
  -1   1   4     1109.72      219.35    141.36 o 
   0   1   4      110.07      275.64    153.58 o 
   1   1   4    29339.04    40400.91   2926.14 o 
   2   1   4    35644.13    35017.70    892.96 o 
   3   1   4     8197.43     6542.40    182.38 o 
   4   1   4      223.75      501.19     85.27 o 
   5   1   4    12597.85    10987.39   1002.40 o 
   6   1   4    12114.28    11535.85    986.25 o 
   7   1   4     8802.16     7663.78    997.50 o 
   8   1   4        6.36      109.43     62.63 o 
   9   1   4       85.76      225.95     73.38 o 
 -10   2   4       87.46      154.54     71.38 o 
  -9   2   4     1877.80     2173.12    343.12 o 
  -8   2   4     2534.34     2874.26    293.46 o 
  -7   2   4     1186.03     1021.76     76.93 o 
  -6   2   4     2883.09     3451.56    177.18 o 
  -5   2   4    15503.12    13951.21   1165.87 o 
  -4   2   4      967.53      950.68    133.60 o 
  -3   2   4    19237.53    22753.72   1911.33 o 
  -2   2   4    96435.48   127799.98   5174.85 o 
  -1   2   4    16031.34    12604.34    522.67 o 
   0   2   4     3304.06     4541.48    499.08 o 
   1   2   4    15506.19    13410.31    651.64 o 
   2   2   4    16319.04    12052.17    548.22 o 
   3   2   4    20418.70    25000.88   1349.96 o 
   4   2   4     2928.72     4829.06    106.99 o 
   5   2   4     1195.07      782.41     80.31 o 
   6   2   4      425.40      450.69     74.61 o 
   7   2   4     1336.23     1341.87    105.43 o 
   8   2   4       95.18      297.04     72.99 o 
   9   2   4     3359.66     3647.88    244.97 o 
 -10   3   4      123.64      149.58     93.59 o 
  -9   3   4     7637.36     6291.43    789.54 o 
  -8   3   4     1138.69     1435.33    114.32 o 
  -7   3   4      169.05      225.41    114.14 o 
  -6   3   4    36109.73    30579.79   2608.85 o 
  -5   3   4      437.47     1202.93    132.59 o 
  -4   3   4      145.32      918.28    349.28 o 
  -3   3   4     2812.26     1741.33    125.65 o 
  -2   3   4     1086.53      256.04     97.59 o 
  -1   3   4     4152.85     5744.30    350.45 o 
   0   3   4    39265.77    53994.49   2422.42 o 
   1   3   4    24494.47    20072.85    266.10 o 
   2   3   4     9145.52     7657.22    509.95 o 
   3   3   4     1058.41     1485.79     94.94 o 
   4   3   4    12219.43    10660.67    468.30 o 
   5   3   4     8212.29     8356.37    336.07 o 
   6   3   4     6155.27     5743.90    575.37 o 
   7   3   4      269.77      429.97     74.12 o 
   8   3   4      494.02      668.58     57.71 o 
   9   3   4      933.11      483.14     57.96 o 
 -10   4   4     2453.15     2550.64    659.42 o 
  -9   4   4     3020.61     2697.81    358.86 o 
  -8   4   4     1646.49     1971.05    111.02 o 
  -7   4   4      753.08     1126.94    243.91 o 
  -6   4   4     3797.19     3832.50    486.66 o 
  -5   4   4     4322.15     4221.17    391.85 o 
  -4   4   4    16813.95    21495.16   1191.79 o 
  -3   4   4    87933.96   116386.35   2327.63 o 
  -2   4   4     1617.14      938.57     86.65 o 
  -1   4   4     1491.12     2123.28    164.56 o 
   0   4   4    28972.33    34528.13    508.43 o 
   1   4   4     1752.01      982.06     89.54 o 
   2   4   4    14099.45    16424.11    771.32 o 
   3   4   4     2044.62     3350.48    222.31 o 
   4   4   4     1846.56     1366.63     81.26 o 
   5   4   4        7.77       80.59     71.45 o 
   6   4   4     1223.40     1107.23     92.25 o 
   7   4   4        4.06      102.25     69.24 o 
   8   4   4     2435.12     2678.95     81.28 o 
 -10   5   4     2607.36     3049.45    113.04 o 
  -9   5   4      136.21      293.36     85.89 o 
  -8   5   4      866.02      970.63     89.38 o 
  -7   5   4    27428.19    30320.80    345.43 o 
  -6   5   4      688.66     1100.85     92.16 o 
  -5   5   4     1040.45     1845.44    140.14 o 
  -4   5   4     1392.10     1109.47     97.95 o 
  -3   5   4     1414.99      707.43     96.69 o 
  -2   5   4     2696.72     3372.53     99.62 o 
  -1   5   4    16376.17    22080.69    936.13 o 
   0   5   4    20021.90    20228.21    386.76 o 
   1   5   4     1429.59     1081.81    111.62 o 
   2   5   4     1530.24     1789.83     99.23 o 
   3   5   4    11105.42    10130.58    741.95 o 
   4   5   4     7008.21     7715.18    468.06 o 
   5   5   4     5742.38     6603.89    417.31 o 
   6   5   4       35.02       69.58     71.63 o 
   7   5   4     1075.54     1301.03     75.15 o 
   8   5   4     1267.22      783.32     99.87 o 
 -10   6   4     2575.86     2010.49    103.56 o 
  -9   6   4      619.21      737.17    197.12 o 
  -8   6   4      118.92      170.70    106.65 o 
  -7   6   4      487.56      472.74     97.46 o 
  -6   6   4     1968.12     1945.47    126.14 o 
  -5   6   4     8249.85     9925.60    513.14 o 
  -4   6   4    45513.18    53035.91   1605.70 o 
  -3   6   4     1986.70     1729.89    115.79 o 
  -2   6   4        4.46      334.28     82.65 o 
  -1   6   4    20789.19    19919.00   1129.18 o 
   0   6   4     2558.59     1979.51    133.49 o 
   1   6   4    15244.29    16630.27    606.62 o 
   2   6   4     1980.78     2443.37    151.79 o 
   3   6   4     1610.37     1297.89     84.24 o 
   4   6   4      561.72      734.42     74.69 o 
   5   6   4     1776.53     1590.40     86.93 o 
   6   6   4       57.60      102.99     55.67 o 
   7   6   4     1795.40     1477.00    169.08 o 
 -10   7   4      555.68      484.19     69.62 o 
  -9   7   4      157.28      219.98    100.39 o 
  -8   7   4    12931.03    14211.27    636.18 o 
  -7   7   4     1367.28     1473.14    117.03 o 
  -6   7   4        3.91      227.23     88.22 o 
  -5   7   4     3805.39     3364.37    213.67 o 
  -4   7   4      269.52      740.78     97.89 o 
  -3   7   4      911.14     1283.02     97.22 o 
  -2   7   4    10461.17    11971.89    685.42 o 
  -1   7   4     9819.78     8645.10    175.91 o 
   0   7   4      972.12      798.35     94.26 o 
   1   7   4     3726.67     3670.36    209.70 o 
   2   7   4     6370.72     4779.46    257.61 o 
   3   7   4     4830.91     4286.62    277.08 o 
   4   7   4     1469.83     1440.23    113.75 o 
   5   7   4      234.34      281.29     54.44 o 
   6   7   4     1031.11      887.32     71.89 o 
  -9   8   4       47.91      187.17     69.48 o 
  -8   8   4        3.16      176.40     82.01 o 
  -7   8   4      724.27      975.45    111.68 o 
  -6   8   4     4891.71     4604.55    306.00 o 
  -5   8   4    17487.12    18909.80    266.77 o 
  -4   8   4      167.76      342.10     98.43 o 
  -3   8   4      770.51     1040.56     80.34 o 
  -2   8   4    10798.95    11709.21    400.66 o 
  -1   8   4      767.84      845.90     97.47 o 
   0   8   4     4917.63     5298.91    377.15 o 
   1   8   4      156.69      302.02     86.73 o 
   2   8   4     1411.04     1155.27    101.09 o 
   3   8   4     1439.19     1324.29    126.21 o 
   4   8   4     1510.04     1315.82    133.26 o 
   5   8   4       79.95       81.49     54.94 o 
   6   8   4     1042.71     1463.11    133.52 o 
  -9   9   4     6626.65     5884.07    330.56 o 
  -8   9   4      747.71      394.07     86.87 o 
  -7   9   4        3.99      170.99     93.14 o 
  -6   9   4     3832.22     3900.71    120.98 o 
  -5   9   4       24.62      130.65     96.39 o 
  -4   9   4      773.54      746.63     93.79 o 
  -3   9   4     3961.63     3771.00    178.45 o 
  -2   9   4     4735.44     4897.22    100.70 o 
  -1   9   4       83.56       91.11     88.43 o 
   0   9   4     2731.47     2783.68    262.51 o 
   1   9   4     4632.10     4350.66    447.29 o 
   2   9   4     2469.55     2333.29    394.76 o 
   3   9   4      572.55      626.78     59.20 o 
   4   9   4      200.34      227.89     58.48 o 
   5   9   4      630.64      521.43     65.87 o 
  -8  10   4      458.93      537.68    105.48 o 
  -7  10   4     2595.13     2055.05    219.86 o 
  -6  10   4     8528.83     8545.04    415.95 o 
  -5  10   4        6.56       84.11     90.73 o 
  -4  10   4     1103.06     1412.02    110.81 o 
  -3  10   4     7670.27     6725.06    489.22 o 
  -2  10   4      715.19      879.73     78.74 o 
  -1  10   4     3034.54     2693.86    182.12 o 
   0  10   4      605.51      398.19     71.05 o 
   1  10   4     1232.90     1373.96    208.54 o 
   2  10   4     1072.43      793.09    115.87 o 
   3  10   4     1055.81      709.26     94.53 o 
  -7  11   4     2368.02     2465.57    283.79 o 
  -6  11   4      358.13      123.18     87.39 o 
  -5  11   4      345.09      358.73     75.24 o 
  -4  11   4     2536.59     1829.30    127.98 o 
  -3  11   4     2007.69     2020.77    108.54 o 
  -2  11   4       16.59       50.61     61.48 o 
  -1  11   4     2607.87     2149.46    128.29 o 
   0  11   4     3351.51     3113.21    158.16 o 
   1  11   4     1166.43     1206.88    167.17 o 
   2  11   4      246.44      333.28     65.32 o 
  -6  12   4       15.90       22.28     70.59 o 
  -5  12   4      661.48      764.21     83.59 o 
  -4  12   4     5069.99     4470.19    370.42 o 
  -3  12   4       40.92      178.86     56.60 o 
  -2  12   4      783.95      604.38     68.93 o 
  -1  12   4        0.67      -32.01     65.83 o 
   0  12   4      320.41      539.00     81.62 o 
   1 -13   5      425.16      590.84     71.97 o 
   2 -13   5     2008.12     2268.70    112.57 o 
   3 -13   5     1268.81     1063.42    159.75 o 
   4 -13   5      268.45      502.13     85.14 o 
  -2 -12   5      373.26      203.78     55.18 o 
  -1 -12   5     2939.70     2744.08    220.80 o 
   0 -12   5     1016.54     1108.67    199.52 o 
   1 -12   5      537.15      718.00     72.47 o 
   2 -12   5      301.42      468.86     79.89 o 
   3 -12   5      820.82     1075.39    110.60 o 
   4 -12   5     4938.81     4507.53     96.91 o 
   5 -12   5     2979.26     2323.06    100.18 o 
   6 -12   5        0.71       90.66    103.14 o 
  -3 -11   5      181.79      360.88     64.33 o 
  -2 -11   5        0.18      180.45     57.25 o 
  -1 -11   5     1407.28     1640.74    147.54 o 
   0 -11   5     1301.99     1470.54    158.12 o 
   1 -11   5     4145.15     4555.35    346.43 o 
   2 -11   5     2592.68     2490.08    118.38 o 
   3 -11   5     1097.29     1434.53    136.80 o 
   4 -11   5      456.43      271.34     74.21 o 
   5 -11   5     1644.18     1694.46    103.60 o 
   6 -11   5       14.23       57.29     85.23 o 
   7 -11   5     4768.33     4604.38    664.60 o 
  -5 -10   5       76.55      132.65     84.92 o 
  -4 -10   5        3.82       20.55     62.88 o 
  -3 -10   5      533.18      556.63     64.63 o 
  -2 -10   5     5574.19     4377.85    213.43 o 
  -1 -10   5     2655.78     2473.65    205.07 o 
   0 -10   5     1045.35     1107.76    128.42 o 
   1 -10   5      835.62     1144.94     96.72 o 
   2 -10   5     2936.39     2877.35    326.58 o 
   3 -10   5     7600.69     8668.20    415.24 o 
   4 -10   5     4500.71     4132.23    238.38 o 
   5 -10   5        9.47       19.97    102.33 o 
   6 -10   5     1873.39     2480.26    111.77 o 
   7 -10   5     2323.83     2016.98    180.17 o 
   8 -10   5       62.15       87.00     91.20 o 
  -6  -9   5     1254.36     1241.80    173.72 o 
  -5  -9   5     2960.19     2818.96    315.16 o 
  -4  -9   5     1060.49     1122.36     67.58 o 
  -3  -9   5       31.53      103.95     60.42 o 
  -2  -9   5     2260.47     2244.93    101.86 o 
  -1  -9   5     1895.35     1609.89    161.90 o 
   0  -9   5     4686.34     4144.64    247.35 o 
   1  -9   5      552.38      840.25     99.21 o 
   2  -9   5     1221.05     1230.55    126.30 o 
   3  -9   5     1460.25     1714.33    108.54 o 
   4  -9   5     3775.59     3864.05    237.17 o 
   5  -9   5       14.36      111.87     86.99 o 
   6  -9   5     7911.38     9320.12    562.34 o 
   7  -9   5      207.46       93.07    106.98 o 
   8  -9   5        0.01       38.89     78.27 o 
   9  -9   5     4226.16     4374.57    855.60 o 
  -6  -8   5      254.68      302.80     96.48 o 
  -5  -8   5       38.03      104.19     78.44 o 
  -4  -8   5      666.92      754.42    185.99 o 
  -3  -8   5     5949.27     5523.27    420.24 o 
  -2  -8   5     4527.77     4055.65    483.07 o 
  -1  -8   5      858.16      809.93    122.22 o 
   0  -8   5     4273.91     4129.53    602.85 o 
   1  -8   5     3623.74     3652.67    361.71 o 
   2  -8   5    18305.71    18330.80    806.29 o 
   3  -8   5     6849.95     7450.04    464.79 o 
   4  -8   5      364.16      491.61    107.93 o 
   5  -8   5     7055.37     6801.23    318.07 o 
   6  -8   5     3349.78     2921.07    101.00 o 
   7  -8   5      109.37      367.31     96.60 o 
   8  -8   5      862.97      626.12    168.80 o 
   9  -8   5      483.15      539.82     77.19 o 
  -7  -7   5     1420.28     1396.80    208.43 o 
  -6  -7   5     4282.53     3897.50    332.65 o 
  -5  -7   5      428.51      610.66     76.59 o 
  -4  -7   5     1173.84     1667.93     91.91 o 
  -3  -7   5     7344.17     6895.63    873.25 o 
  -2  -7   5     2564.43     2039.93    235.18 o 
  -1  -7   5     6655.36     6138.76    504.87 o 
   0  -7   5     1077.93     1495.52    124.65 o 
   1  -7   5     3413.04     3112.33    245.92 o 
   2  -7   5     4266.34     4481.40    182.82 o 
   3  -7   5    12346.69    13701.08    348.22 o 
   4  -7   5      664.50      664.54    106.47 o 
   5  -7   5     5940.32     5454.15    250.90 o 
   6  -7   5       72.83      187.00    112.23 o 
   7  -7   5      142.54      185.34     82.27 o 
   8  -7   5    10637.45     9831.97    434.69 o 
   9  -7   5     1788.49     1188.00    111.55 o 
  -8  -6   5        4.59       75.25     55.40 o 
  -7  -6   5      966.27     1237.54    143.61 o 
  -6  -6   5       92.52      190.09     63.32 o 
  -5  -6   5      697.12      599.67    113.70 o 
  -4  -6   5     6792.91     7219.70    808.55 o 
  -3  -6   5     7348.21     5711.04    509.45 o 
  -2  -6   5      328.12      199.86     81.09 o 
  -1  -6   5     9792.80     9932.82    478.46 o 
   0  -6   5    11552.18    10666.96    978.06 o 
   1  -6   5    17503.77    16170.33   1984.94 o 
   2  -6   5     6028.84     6870.94    589.28 o 
   3  -6   5      536.14      326.05    102.84 o 
   4  -6   5    20492.70    19568.66   1454.22 o 
   5  -6   5    11075.19    12267.85    765.72 o 
   6  -6   5        5.53      131.48    101.14 o 
   7  -6   5     1252.40     1384.59    106.75 o 
   8  -6   5      265.32      429.53     77.73 o 
   9  -6   5       70.71       70.72     73.62 o 
  10  -6   5     1181.78     1027.68    200.72 o 
  -8  -5   5     2580.93     2227.59    267.33 o 
  -7  -5   5     4647.33     5224.70    420.64 o 
  -6  -5   5     1305.46     1610.60    144.67 o 
  -5  -5   5     1210.23     1463.13     89.68 o 
  -4  -5   5    13672.45    12393.58    621.57 o 
  -3  -5   5     4274.90     3271.29    155.00 o 
  -2  -5   5    13512.13    12360.22   1032.01 o 
  -1  -5   5     1259.52     1683.74    251.34 o 
   0  -5   5     3665.62     1985.85    166.30 o 
   1  -5   5     5509.22     6616.68    969.30 o 
   2  -5   5    19461.91    18670.73    914.71 o 
   3  -5   5     2615.23     1953.01    129.30 o 
   4  -5   5    22276.79    18356.13    687.92 o 
   5  -5   5      275.49      272.94    101.61 o 
   6  -5   5      396.07      384.98     86.15 o 
   7  -5   5    18212.51    19307.28   1629.48 o 
   8  -5   5     3506.34     2907.62    331.26 o 
   9  -5   5      373.28      411.94     78.57 o 
  10  -5   5      151.13      289.57     63.50 o 
  -9  -4   5       10.27      120.68     78.31 o 
  -8  -4   5     2173.93     2632.11     87.20 o 
  -7  -4   5      344.01      290.56     70.38 o 
  -6  -4   5      346.82      530.15     85.41 o 
  -5  -4   5     5442.00     5429.72    583.64 o 
  -4  -4   5     7322.27     7425.30    413.16 o 
  -3  -4   5       77.18      142.06     67.99 o 
  -2  -4   5    43737.43    39448.76   2023.50 o 
  -1  -4   5    22591.13    17987.82   1837.43 o 
   0  -4   5    35645.53    24408.15   2956.51 o 
   1  -4   5     2899.35     3986.48    556.28 o 
   2  -4   5     3374.17     2549.41    127.75 o 
   3  -4   5    32451.30    25719.47   3334.05 o 
   4  -4   5    24378.28    22771.07   1837.62 o 
   5  -4   5       14.14      200.23     80.10 o 
   6  -4   5        3.36      264.70     92.55 o 
   7  -4   5      288.61      273.25     74.59 o 
   8  -4   5      279.84      359.65     72.03 o 
   9  -4   5     1826.33     1611.16    256.19 o 
  10  -4   5     3956.41     4465.93    564.01 o 
  -9  -3   5     2994.76     2640.24    230.67 o 
  -8  -3   5     3525.26     3289.51    247.93 o 
  -7  -3   5     1480.02     1450.32     76.24 o 
  -6  -3   5     2300.83     2562.51    223.32 o 
  -5  -3   5    18017.60    18906.19   1461.52 o 
  -4  -3   5     5753.16     4780.17    470.82 o 
  -3  -3   5     8968.28    10778.90    304.40 o 
  -2  -3   5      672.05      416.72     84.97 o 
  -1  -3   5     1185.24      399.15    100.64 o 
   0  -3   5     6495.46     8000.83    877.12 o 
   1  -3   5    12689.09    11721.58    964.77 o 
   2  -3   5      652.22       97.62    117.21 o 
   3  -3   5    18759.14    15989.92   2006.17 o 
   4  -3   5     2972.26     2838.11    332.28 o 
   5  -3   5      205.74       68.86     85.04 o 
   6  -3   5    26865.15    26598.12   3419.93 o 
   7  -3   5     1730.01     2051.85    162.17 o 
   8  -3   5     1328.26     1430.54    179.23 o 
   9  -3   5     1032.96     1411.46    182.25 o 
  10  -3   5      472.85      213.03     62.38 o 
 -10  -2   5        0.75      -33.62    107.81 o 
  -9  -2   5     3223.25     3262.46    190.72 o 
  -8  -2   5      301.09      338.90     77.32 o 
  -7  -2   5      525.55      873.66     91.23 o 
  -6  -2   5     3476.21     4290.35    223.74 o 
  -5  -2   5     3907.31     4082.53    265.04 o 
  -4  -2   5       49.31      203.13     96.58 o 
  -3  -2   5    26351.47    25427.53   3832.52 o 
  -2  -2   5    27137.44    22559.45   2353.24 o 
  -1  -2   5    23441.31    17229.39   2282.88 o 
   0  -2   5        4.74      100.80    162.41 o 
   1  -2   5    11036.39     6610.60    663.62 o 
   2  -2   5    55549.81    40240.55   4941.86 o 
   3  -2   5    42317.29    56844.48   3559.34 o 
   4  -2   5       14.44      201.08    100.50 o 
   5  -2   5      259.21       31.91    103.08 o 
   6  -2   5       15.83      237.04    135.20 o 
   7  -2   5       63.46      236.33     82.89 o 
   8  -2   5     2605.71     2387.59    260.22 o 
   9  -2   5     5586.65     6195.58    501.53 o 
  10  -2   5       13.76      -64.86     64.86 o 
 -10  -1   5     1995.01     1549.32    171.17 o 
  -9  -1   5     3493.30     3306.23    181.22 o 
  -8  -1   5      429.68      355.80     67.07 o 
  -7  -1   5     4244.96     3917.69    225.26 o 
  -6  -1   5    26607.17    24277.03    681.97 o 
  -5  -1   5     4960.63     4345.72    220.07 o 
  -4  -1   5     1892.80     2866.01     94.60 o 
  -3  -1   5      457.17     1047.56    113.97 o 
  -2  -1   5    17927.41    15242.30   1075.78 o 
  -1  -1   5     3099.76     3828.60    191.68 o 
   0  -1   5     4666.99     3977.64    346.77 o 
   1  -1   5    12748.70     7148.16    701.48 o 
   2  -1   5    10484.78     6039.84    256.97 o 
   3  -1   5     1763.62     2030.63    126.44 o 
   4  -1   5      254.54      102.92     91.32 o 
   5  -1   5    37498.52    38760.54   3086.43 o 
   6  -1   5     1608.92     1875.77    132.97 o 
   7  -1   5      760.48     1016.28    117.28 o 
   8  -1   5     3054.26     3103.73    313.86 o 
   9  -1   5     1424.38      744.80     65.58 o 
  10  -1   5      585.70      650.81    110.41 o 
 -10   0   5     2989.25     2577.38    285.61 o 
  -9   0   5      458.83      321.83     78.80 o 
  -8   0   5      312.15      575.06     85.14 o 
  -7   0   5     1582.97     1804.44    237.69 o 
  -6   0   5      522.45      432.97     86.62 o 
  -5   0   5       29.41      221.70     83.89 o 
  -4   0   5    36873.33    41423.62   3034.81 o 
  -3   0   5    39960.30    40891.99   3161.61 o 
  -2   0   5    17789.91    12284.00    797.25 o 
  -1   0   5     3752.22     3222.84    190.74 o 
   0   0   5    14128.23     7248.07    565.91 o 
   1   0   5    39686.32    31039.11   2060.58 o 
   2   0   5    50713.72    69814.04   1542.44 o 
   3   0   5      181.09      928.59    119.05 o 
   4   0   5     3416.78     2524.20    213.01 o 
   5   0   5     1056.11     1244.14    109.26 o 
   6   0   5      243.42      507.57     82.93 o 
   7   0   5     1997.82     2131.06    185.39 o 
   8   0   5     6065.37     6764.44    386.35 o 
   9   0   5        2.90       -2.99     70.74 o 
 -10   1   5     2077.56     2007.48    380.91 o 
  -9   1   5      162.85       52.43     70.65 o 
  -8   1   5     4836.39     4729.34    350.10 o 
  -7   1   5    24191.86    25478.02   1139.98 o 
  -6   1   5     1531.83      901.09     83.66 o 
  -5   1   5     1588.64     2831.57    262.59 o 
  -4   1   5     1691.17     1085.73    101.87 o 
  -3   1   5    10971.16     9143.61    427.83 o 
  -2   1   5    15741.26    22363.90   2252.64 o 
  -1   1   5     9191.49    10398.70    716.03 o 
   0   1   5     2625.55      934.12    137.97 o 
   1   1   5     3034.60     1105.01    132.47 o 
   2   1   5    11296.43    14058.64    742.03 o 
   3   1   5     1145.66      687.76     83.53 o 
   4   1   5    45630.49    51505.72    843.97 o 
   5   1   5     2519.64     2591.51    245.54 o 
   6   1   5     1821.03     2032.22     95.61 o 
   7   1   5     4835.70     5861.66    125.86 o 
   8   1   5     1997.68     1227.61    137.53 o 
   9   1   5      392.11      495.48     72.71 o 
 -10   2   5      658.96      472.09     77.80 o 
  -9   2   5       79.79      284.04     99.34 o 
  -8   2   5      199.98      541.98    147.85 o 
  -7   2   5      710.38      575.05    258.45 o 
  -6   2   5       20.39      482.55    101.67 o 
  -5   2   5    20497.78    23044.48   3390.55 o 
  -4   2   5    14787.32    14627.72   1228.23 o 
  -3   2   5    16630.93    12900.14   1230.72 o 
  -2   2   5     3008.83     2810.48    125.25 o 
  -1   2   5    23621.38    23428.78    278.82 o 
   0   2   5    47253.01    44857.61   5546.35 o 
   1   2   5    23397.47    32497.22   2181.78 o 
   2   2   5       39.83      640.05     93.57 o 
   3   2   5     6653.72     4955.69    278.71 o 
   4   2   5     3705.15     5291.07    309.17 o 
   5   2   5     1083.89     1283.45     99.60 o 
   6   2   5     2402.03     2792.67    114.77 o 
   7   2   5     5051.65     5860.11    120.83 o 
   8   2   5       17.38      130.79     60.20 o 
   9   2   5       73.57      106.83     51.41 o 
 -10   3   5      440.09      520.99     93.30 o 
  -9   3   5     4228.21     3675.35    640.38 o 
  -8   3   5    15564.91    14612.20   2301.09 o 
  -7   3   5     1534.44     1506.23    181.46 o 
  -6   3   5        5.60      248.11    131.92 o 
  -5   3   5     6401.80     7347.02    170.73 o 
  -4   3   5    17914.64    18785.03    436.09 o 
  -3   3   5    17362.92    25429.74   1147.46 o 
  -2   3   5    22358.12    32153.75    780.64 o 
  -1   3   5      338.54       68.77    123.15 o 
   0   3   5      672.38      307.38     98.49 o 
   1   3   5     3822.09     3871.12    187.56 o 
   2   3   5      272.94      234.39     80.11 o 
   3   3   5    42224.27    42786.29   1652.33 o 
   4   3   5      863.86     1144.93     78.02 o 
   5   3   5     3216.09     3294.38     95.42 o 
   6   3   5     4858.75     5792.67    101.70 o 
   7   3   5     1817.29     1175.19     90.50 o 
   8   3   5      498.77      717.65     73.25 o 
 -10   4   5      152.32      153.15     78.48 o 
  -9   4   5      204.93      249.78     80.64 o 
  -8   4   5        3.22      117.28     75.49 o 
  -7   4   5       54.01      262.22    116.68 o 
  -6   4   5    20328.23    24362.31    407.95 o 
  -5   4   5    19261.95    21897.03    279.64 o 
  -4   4   5     3308.01     2614.54    270.05 o 
  -3   4   5     5432.36     6856.98    295.25 o 
  -2   4   5    20213.54    19980.46    347.97 o 
  -1   4   5    25278.94    23359.02   1002.59 o 
   0   4   5     8967.79    14263.04    499.02 o 
   1   4   5      639.22      999.97    124.19 o 
   2   4   5     9863.10     7920.97    352.00 o 
   3   4   5     5349.09     7326.15    471.96 o 
   4   4   5     1642.09     1823.85    118.76 o 
   5   4   5      400.10      672.31     70.07 o 
   6   4   5     3261.45     3706.80     93.59 o 
   7   4   5       75.45       66.80     72.33 o 
   8   4   5      254.27      206.43     59.69 o 
 -10   5   5     3282.97     3534.92    169.63 o 
  -9   5   5    11774.19    12698.88    189.88 o 
  -8   5   5      425.77      511.92     86.19 o 
  -7   5   5       46.47      184.25    104.32 o 
  -6   5   5     7233.04     7823.30    165.60 o 
  -5   5   5     6028.47     6385.39    162.07 o 
  -4   5   5    14000.74    19110.66    362.70 o 
  -3   5   5    11699.83    17346.50    411.71 o 
  -2   5   5     3156.10     2083.51     95.32 o 
  -1   5   5       15.52       76.33    123.78 o 
   0   5   5    10139.18    11946.03    555.85 o 
   1   5   5     1259.98      990.94    113.79 o 
   2   5   5    26752.24    26913.31   2295.25 o 
   3   5   5     1255.69     1572.54    139.42 o 
   4   5   5      714.16      791.14    120.77 o 
   5   5   5     5172.02     5386.74    367.11 o 
   6   5   5      968.77      829.16     80.74 o 
   7   5   5      580.26      598.06     80.74 o 
 -10   6   5       41.31      135.93     65.45 o 
  -9   6   5       86.56      119.73     83.76 o 
  -8   6   5      297.48      292.48    104.79 o 
  -7   6   5    10438.26    12151.37    195.26 o 
  -6   6   5     8409.36     7692.56   1254.22 o 
  -5   6   5     4443.44     4427.64    167.94 o 
  -4   6   5     7733.20     9114.82    377.30 o 
  -3   6   5    10749.14    10790.54    317.80 o 
  -2   6   5    21865.73    21839.54   1037.92 o 
  -1   6   5     8061.99    10761.64    187.97 o 
   0   6   5      764.86     1061.07    132.23 o 
   1   6   5     9444.13     9740.75    155.01 o 
   2   6   5     7005.97     6441.86    258.26 o 
   3   6   5      713.79      681.00     66.66 o 
   4   6   5      528.23      703.35     70.53 o 
   5   6   5     1709.54     1774.84    173.55 o 
   6   6   5       40.87       22.41     54.53 o 
   7   6   5      301.74      196.08     62.29 o 
 -10   7   5     4174.08     4170.26    127.18 o 
  -9   7   5       66.86      232.44     73.06 o 
  -8   7   5      339.90      533.21    109.62 o 
  -7   7   5     6102.84     6235.91    352.10 o 
  -6   7   5     1164.59     1033.99    107.81 o 
  -5   7   5     5358.49     5939.03    182.51 o 
  -4   7   5     5719.73     7236.23    190.33 o 
  -3   7   5     8240.43     7429.11    229.30 o 
  -2   7   5      947.49     1184.52     85.49 o 
  -1   7   5     8644.97     9299.61    170.10 o 
   0   7   5      451.49      330.96     94.39 o 
   1   7   5    13428.03    12719.12   1296.00 o 
   2   7   5      476.42      490.29     70.25 o 
   3   7   5      229.68      171.45     72.04 o 
   4   7   5     6150.39     5199.32    251.23 o 
   5   7   5      812.93      542.93     74.97 o 
   6   7   5      340.51      273.76     65.88 o 
  -9   8   5      172.48      278.45     96.96 o 
  -8   8   5     3501.29     3476.57    123.23 o 
  -7   8   5     2957.15     3107.61    132.14 o 
  -6   8   5      423.61      485.42    101.52 o 
  -5   8   5     4959.18     5598.54    209.16 o 
  -4   8   5     4594.75     4289.24    199.53 o 
  -3   8   5     6924.59     7352.24    343.60 o 
  -2   8   5      187.24      392.34     76.23 o 
  -1   8   5     2197.21     2256.72     98.26 o 
   0   8   5     3682.39     3608.09     96.41 o 
   1   8   5     3400.77     3696.95    128.18 o 
   2   8   5      508.15      373.74     73.75 o 
   3   8   5       11.41       67.37     62.26 o 
   4   8   5      478.01      509.59     59.50 o 
   5   8   5       33.17       30.93     50.00 o 
  -9   9   5      369.06      270.59    108.49 o 
  -8   9   5     3855.24     3616.69    579.46 o 
  -7   9   5      326.66      441.86    115.30 o 
  -6   9   5     2770.74     2477.84    113.93 o 
  -5   9   5     1461.89     1496.72     96.01 o 
  -4   9   5     2725.64     2783.42     90.21 o 
  -3   9   5     1627.05     1453.05     98.79 o 
  -2   9   5     6862.62     5649.17    289.27 o 
  -1   9   5     1291.79     1080.59    152.68 o 
   0   9   5     4868.87     5185.84    121.83 o 
   1   9   5      100.26      157.26    140.94 o 
   2   9   5        3.55       28.41     71.87 o 
   3   9   5     4791.02     4236.98    453.49 o 
   4   9   5      723.88      479.48     52.37 o 
  -8  10   5     2198.25     1902.14    101.96 o 
  -7  10   5        1.00      -10.21     98.85 o 
  -6  10   5     4638.15     4265.01    174.23 o 
  -5  10   5     4467.13     4002.56     93.33 o 
  -4  10   5     4555.75     4448.44    386.01 o 
  -3  10   5     1799.76     1541.31    131.10 o 
  -2  10   5       67.06      206.09     81.73 o 
  -1  10   5     2472.93     2753.92    257.66 o 
   0  10   5     3242.18     2807.52    106.18 o 
   1  10   5      374.58      441.68     88.92 o 
   2  10   5        1.50       35.52     79.48 o 
   3  10   5      148.06      257.92     80.97 o 
  -7  11   5      720.08      516.90     95.76 o 
  -6  11   5      242.84      152.80     86.09 o 
  -5  11   5     1338.85     1560.33     79.22 o 
  -4  11   5     1638.39     1142.81     77.86 o 
  -3  11   5     4202.40     2716.71    306.59 o 
  -2  11   5      537.59      549.01     75.57 o 
  -1  11   5     1702.20     1905.93    100.05 o 
   0  11   5       92.25      198.31     67.25 o 
   1  11   5        4.22      -36.66    123.33 o 
   2  11   5     3593.46     3414.55    104.14 o 
  -5  12   5     1591.81     1685.84    168.74 o 
  -4  12   5      213.90      258.39     62.27 o 
  -3  12   5      118.65      186.07     70.10 o 
  -2  12   5     1678.22     1838.06    226.04 o 
  -1  12   5     1686.12      990.35     78.78 o 
   1 -13   6        3.75      170.55    178.14 o 
   2 -13   6      145.45      276.29     66.52 o 
   3 -13   6      333.86      216.74     76.28 o 
  -2 -12   6      236.31      553.51    172.75 o 
  -1 -12   6        7.80       11.69     77.65 o 
   0 -12   6     1137.28     1157.94    254.64 o 
   1 -12   6       91.65      158.72     75.88 o 
   2 -12   6     5618.94     6223.13    443.47 o 
   3 -12   6      494.25      491.23    102.51 o 
   4 -12   6       54.28       61.99     72.18 o 
   5 -12   6     3455.88     3865.31    117.67 o 
   6 -12   6      550.11      372.10     84.54 o 
  -3 -11   6      368.62      429.26     76.99 o 
  -2 -11   6     3559.04     3296.98    431.45 o 
  -1 -11   6     2109.12     1517.07    113.62 o 
   0 -11   6       73.95      102.03     82.93 o 
   1 -11   6     1279.75     1788.47    137.82 o 
   2 -11   6     1637.85     1647.52    119.17 o 
   3 -11   6      574.77      565.65     85.06 o 
   4 -11   6     1033.06      707.04     73.17 o 
   5 -11   6     3101.64     3120.39    138.10 o 
   6 -11   6       36.70       35.01     90.51 o 
   7 -11   6      731.78      702.77    106.19 o 
  -4 -10   6     1074.31      896.89    125.36 o 
  -3 -10   6      394.96      494.45     76.64 o 
  -2 -10   6      157.75      325.32     79.99 o 
  -1 -10   6     2973.99     2738.25    255.81 o 
   0 -10   6        1.00      107.62     80.84 o 
   1 -10   6     9410.30     9836.40   1012.85 o 
   2 -10   6      278.80      393.94    134.36 o 
   3 -10   6        8.32       23.13     77.05 o 
   4 -10   6     9165.43     9183.56    620.51 o 
   5 -10   6     1165.57     1076.39     92.34 o 
   6 -10   6      924.46      955.49     91.55 o 
   7 -10   6      303.36      160.99     79.50 o 
   8 -10   6       85.53      148.11     89.93 o 
  -5  -9   6      715.73      747.25     89.09 o 
  -4  -9   6      699.48      600.69     77.78 o 
  -3  -9   6     7323.20     7456.13   1059.20 o 
  -2  -9   6     2046.07     1447.72    103.63 o 
  -1  -9   6       31.97      102.58     93.51 o 
   0  -9   6     3328.59     3191.22    302.85 o 
   1  -9   6     2474.73     2658.65    229.39 o 
   2  -9   6       67.26      143.95     92.23 o 
   3  -9   6     1828.83     1861.32    110.63 o 
   4  -9   6     4690.74     4357.80    341.19 o 
   5  -9   6      120.24      185.39     81.06 o 
   6  -9   6     2178.20     2460.47    164.70 o 
   7  -9   6     6773.77     8063.78    513.67 o 
   8  -9   6       45.61      133.82     82.18 o 
  -6  -8   6      757.26      676.67     95.12 o 
  -5  -8   6      451.93      430.68     84.96 o 
  -4  -8   6       96.39      169.57     69.79 o 
  -3  -8   6      332.85      434.54     98.99 o 
  -2  -8   6     4631.48     4580.16    323.10 o 
  -1  -8   6       27.08       20.20     80.94 o 
   0  -8   6    15107.38    13662.83   2197.98 o 
   1  -8   6       62.11      266.53     83.39 o 
   2  -8   6       67.98      142.38    108.05 o 
   3  -8   6    22648.72    21834.87   1611.67 o 
   4  -8   6     2960.14     3262.35    203.32 o 
   5  -8   6     1901.10     2010.55     99.72 o 
   6  -8   6      272.01      230.85     86.23 o 
   7  -8   6       10.40      122.96     91.52 o 
   8  -8   6      606.51      503.85     75.57 o 
   9  -8   6     3131.37     2500.53    227.89 o 
  -7  -7   6       60.71      167.05     62.19 o 
  -6  -7   6     1976.26     1863.29    182.26 o 
  -5  -7   6     2322.88     2249.82    179.48 o 
  -4  -7   6     6728.08     6920.29    685.47 o 
  -3  -7   6     1750.49     1437.84    160.89 o 
  -2  -7   6      445.75      346.45     67.74 o 
  -1  -7   6     7742.55     5985.47    285.72 o 
   0  -7   6     5867.66     5134.81    179.74 o 
   1  -7   6      471.03      393.32     76.23 o 
   2  -7   6      780.15     1707.61    135.63 o 
   3  -7   6     4993.26     3821.80    209.76 o 
   4  -7   6      414.77      493.60    105.02 o 
   5  -7   6     2668.23     3220.30    184.02 o 
   6  -7   6    16624.04    15879.81   1833.97 o 
   7  -7   6       13.77       18.16     75.45 o 
   8  -7   6      873.71      846.76     90.71 o 
   9  -7   6     1004.75     1102.24    128.92 o 
  -8  -6   6      312.52      394.95     68.83 o 
  -7  -6   6     1610.67     1585.69    149.36 o 
  -6  -6   6      642.29      673.75     73.92 o 
  -5  -6   6      667.23      699.79    102.30 o 
  -4  -6   6     1171.33     1060.58     72.13 o 
  -3  -6   6     9006.14     8471.97    647.78 o 
  -2  -6   6       84.20      126.93     65.53 o 
  -1  -6   6    15355.48    12992.79   1107.05 o 
   0  -6   6     1570.31     1553.28    148.96 o 
   1  -6   6      146.93      220.82     97.26 o 
   2  -6   6    40580.77    35582.34   2565.23 o 
   3  -6   6     7742.27     8204.33    743.17 o 
   4  -6   6      750.02      575.60    100.57 o 
   5  -6   6      608.42      371.63    111.35 o 
   6  -6   6        1.02       93.18     95.97 o 
   7  -6   6      375.28      198.45    108.44 o 
   8  -6   6     5945.24     5359.12    557.35 o 
   9  -6   6     1943.36     2115.60    202.32 o 
  -8  -5   6       27.86      112.28     79.49 o 
  -7  -5   6     4389.59     4879.09    387.57 o 
  -6  -5   6     2748.53     2868.02    181.48 o 
  -5  -5   6     8819.67    10412.15    229.43 o 
  -4  -5   6     1354.99     1528.26    152.75 o 
  -3  -5   6      638.32      584.16     81.60 o 
  -2  -5   6    18497.14    14397.75    818.19 o 
  -1  -5   6    19934.28    20665.54   2247.47 o 
   0  -5   6     3525.43     3144.89    203.09 o 
   1  -5   6     1894.27     2984.62    305.40 o 
   2  -5   6     3818.90     2564.37    337.39 o 
   3  -5   6      889.57      912.27    119.47 o 
   4  -5   6     8215.98     9145.39    666.35 o 
   5  -5   6    30564.18    30834.29   4555.28 o 
   6  -5   6      264.71      166.54     97.75 o 
   7  -5   6      815.78      740.43    116.68 o 
   8  -5   6     4383.14     4269.57    402.91 o 
   9  -5   6       13.52       55.51     58.28 o 
  -9  -4   6      297.82      378.10    100.38 o 
  -8  -4   6     1498.87     1486.06    160.35 o 
  -7  -4   6      156.82      143.79     67.79 o 
  -6  -4   6      403.79      462.32    101.69 o 
  -5  -4   6      624.07      817.23     89.72 o 
  -4  -4   6    17142.22    18730.21   1194.87 o 
  -3  -4   6      184.61      429.54     78.54 o 
  -2  -4   6    35382.16    35431.43   2288.43 o 
  -1  -4   6      287.96      380.01     95.07 o 
   0  -4   6      199.78      306.17     98.12 o 
   1  -4   6    70462.93    50434.17   6728.79 o 
   2  -4   6     4641.09     6626.06    412.68 o 
   3  -4   6     1054.99      931.42     93.43 o 
   4  -4   6     4806.48     3090.42    166.44 o 
   5  -4   6      315.99      407.94    144.21 o 
   6  -4   6     2009.42     1809.24    133.92 o 
   7  -4   6     5808.22     5374.05    596.82 o 
   8  -4   6     2845.28     3180.73    310.22 o 
   9  -4   6       19.60       56.42     56.20 o 
  10  -4   6      510.67      353.08     60.14 o 
  -9  -3   6       15.27        9.81     72.03 o 
  -8  -3   6     5508.32     5318.90    323.32 o 
  -7  -3   6     2181.03     2413.29    114.46 o 
  -6  -3   6     6375.39     6528.85    182.71 o 
  -5  -3   6       66.57      265.73     75.32 o 
  -4  -3   6     1392.39     1329.09    115.61 o 
  -3  -3   6    34421.52    29153.91   1206.78 o 
  -2  -3   6    18075.19    20976.47   1393.85 o 
  -1  -3   6     4087.17     4333.40    497.86 o 
   0  -3   6      202.63      266.86    130.72 o 
   1  -3   6      681.16       31.89    103.17 o 
   2  -3   6     1903.31     1366.62    182.14 o 
   3  -3   6     2542.69     2796.96    263.26 o 
   4  -3   6    45217.89    38170.31   4389.64 o 
   5  -3   6     1301.34     1782.90    201.22 o 
   6  -3   6      205.08      140.34     82.50 o 
   7  -3   6     6381.58     5943.61    542.35 o 
   8  -3   6       49.66      213.25     67.75 o 
   9  -3   6     3702.53     3580.68    411.27 o 
  10  -3   6      331.48      233.56     68.12 o 
  -9  -2   6     1110.73      960.95     65.32 o 
  -8  -2   6      166.80      204.90     71.62 o 
  -7  -2   6     1725.82     1835.14     91.10 o 
  -6  -2   6     1615.63     1990.98    122.81 o 
  -5  -2   6    14654.92    14721.70   1098.26 o 
  -4  -2   6      645.21      478.24     85.85 o 
  -3  -2   6    22381.59    23742.73    976.64 o 
  -2  -2   6     8886.57     8349.09    589.55 o 
  -1  -2   6       59.72      393.90    114.53 o 
   0  -2   6    80750.90    61219.54   3853.07 o 
   1  -2   6     2933.95     4932.46    447.49 o 
   2  -2   6     1776.63     1626.36    110.80 o 
   3  -2   6     9445.76     6901.59    719.49 o 
   4  -2   6      326.96      930.45    123.09 o 
   5  -2   6     4152.85     4031.49    293.97 o 
   6  -2   6     3192.34     4295.05    572.17 o 
   7  -2   6     2243.24     2701.55    519.72 o 
   8  -2   6      166.88      249.61     79.89 o 
   9  -2   6     1224.58     1236.41    130.84 o 
 -10  -1   6        0.94       90.79     63.54 o 
  -9  -1   6     5663.45     5311.57    388.03 o 
  -8  -1   6     3174.83     3477.12    222.90 o 
  -7  -1   6     5755.15     5707.75    305.97 o 
  -6  -1   6      112.17      170.82     88.71 o 
  -5  -1   6     1423.37     1720.33     97.08 o 
  -4  -1   6    28605.56    28852.39   1214.01 o 
  -3  -1   6    25968.94    28730.62   1406.97 o 
  -2  -1   6     8403.71    10185.35    329.67 o 
  -1  -1   6     3658.61     1837.92    155.40 o 
   0  -1   6     3054.10      903.86    229.76 o 
   1  -1   6       58.66      224.97    127.81 o 
   2  -1   6    10365.70    12462.85    889.62 o 
   3  -1   6    52811.46    55864.11   3160.83 o 
   4  -1   6       63.08      184.29    104.95 o 
   5  -1   6       39.09      164.42     84.39 o 
   6  -1   6    12512.37    12381.49   1000.05 o 
   7  -1   6       70.37      137.38     81.49 o 
   8  -1   6     5224.23     5241.53    460.18 o 
   9  -1   6      352.97      184.46     88.18 o 
 -10   0   6      317.07      278.55     82.96 o 
  -9   0   6        0.45       62.15     82.80 o 
  -8   0   6     1548.03     1462.21    272.77 o 
  -7   0   6     3035.96     2950.63    192.26 o 
  -6   0   6    13087.80    13860.03    466.06 o 
  -5   0   6     4051.36     3948.82    238.85 o 
  -4   0   6    10976.51     9744.71    467.24 o 
  -3   0   6     6344.60     4069.40    108.24 o 
  -2   0   6       23.52      153.12    150.06 o 
  -1   0   6    89799.91    68760.55   2193.71 o 
   0   0   6     7217.26     8551.34    922.60 o 
   1   0   6     5493.78     5558.39    445.56 o 
   2   0   6    33614.51    29178.78   1786.88 o 
   3   0   6     4544.50     7646.92    319.45 o 
   4   0   6     3010.66     2950.45    252.31 o 
   5   0   6     4998.53     6424.97    538.80 o 
   6   0   6     2040.92     2202.09    265.00 o 
   7   0   6        0.65        5.25     77.01 o 
   8   0   6     2325.15     2419.22    274.60 o 
   9   0   6     2657.20     2637.42    394.93 o 
 -10   1   6     4012.66     4103.55    742.76 o 
  -9   1   6     2149.32     2069.97    259.70 o 
  -8   1   6     6072.54     6552.26    466.84 o 
  -7   1   6      608.49      673.69     99.73 o 
  -6   1   6     6016.22     5583.84    604.12 o 
  -5   1   6    21306.76    21005.32   1426.45 o 
  -4   1   6     9640.67    13362.86   1371.42 o 
  -3   1   6     1806.28     1834.64    105.08 o 
  -2   1   6     3081.16     1902.07    191.76 o 
  -1   1   6     1328.68     2799.88    199.26 o 
   0   1   6     7767.76     7053.63    698.74 o 
   1   1   6     7586.67     8665.54    183.46 o 
   2   1   6    42606.53    46756.49   1608.63 o 
   3   1   6       48.92       -4.90     89.32 o 
   4   1   6      108.97      615.85     93.01 o 
   5   1   6    17978.02    18299.46   1199.54 o 
   6   1   6      389.75      615.71     83.11 o 
   7   1   6     3391.66     3541.07    291.36 o 
   8   1   6      124.26      -24.86     81.31 o 
   9   1   6        2.78       58.48     57.82 o 
 -10   2   6       25.58      230.11     95.22 o 
  -9   2   6     1329.42     1506.27    110.26 o 
  -8   2   6     4836.42     5633.93    235.70 o 
  -7   2   6     8271.90     8186.49    989.65 o 
  -6   2   6     1069.68     1026.55    177.03 o 
  -5   2   6     2374.87     1779.79    151.67 o 
  -4   2   6    12001.11    12679.92    629.34 o 
  -3   2   6       90.23      104.58     93.43 o 
  -2   2   6    68275.32    70112.96   6510.77 o 
  -1   2   6     1538.30     2980.18    241.07 o 
   0   2   6     5146.57     5521.63    683.65 o 
   1   2   6    20293.62    17429.26    798.47 o 
   2   2   6     2126.99     4046.17    279.76 o 
   3   2   6     4128.59     4380.62    197.49 o 
   4   2   6     3683.85     4584.77    249.06 o 
   5   2   6     1506.07     1486.33    137.90 o 
   6   2   6       33.20      124.55     73.64 o 
   7   2   6     2551.82     2369.46    261.59 o 
   8   2   6     2647.80     3007.77    224.04 o 
   9   2   6      608.44      931.44    133.62 o 
 -10   3   6     2370.46     2502.25    147.14 o 
  -9   3   6     1364.05     1432.58    147.65 o 
  -8   3   6     2001.65     2295.87    122.22 o 
  -7   3   6     4282.11     4534.99    508.15 o 
  -6   3   6    15609.83    12928.38    584.23 o 
  -5   3   6     9070.14    13338.04    439.63 o 
  -4   3   6     1565.65     2420.71    214.50 o 
  -3   3   6     5304.62     3691.15    164.38 o 
  -2   3   6     2530.60     4993.57    162.53 o 
  -1   3   6     6549.36     8228.29    375.38 o 
   0   3   6     3369.41     4206.97    174.81 o 
   1   3   6    27958.29    27526.87   2198.31 o 
   2   3   6      372.75      315.40     86.69 o 
   3   3   6     1126.91     1979.34    165.27 o 
   4   3   6    29007.02    33721.44   1367.65 o 
   5   3   6        0.90        6.94     63.86 o 
   6   3   6     2977.79     2840.05    348.27 o 
   7   3   6       92.99      133.97     68.11 o 
   8   3   6       19.76      287.02     71.91 o 
 -10   4   6      351.24      288.76     65.55 o 
  -9   4   6     3937.56     3731.00    473.99 o 
  -8   4   6     5287.96     5241.34    109.49 o 
  -7   4   6      849.67      798.79     90.11 o 
  -6   4   6      921.76      562.18    126.15 o 
  -5   4   6    11466.28    13255.69    445.39 o 
  -4   4   6      140.13      122.64    108.20 o 
  -3   4   6    47700.56    53506.27   1558.16 o 
  -2   4   6     2279.21     4093.31    110.32 o 
  -1   4   6      289.14      482.96    136.33 o 
   0   4   6    22216.04    22828.83   1231.97 o 
   1   4   6     1635.42     2499.39    274.37 o 
   2   4   6     1190.83     1421.01    130.76 o 
   3   4   6     1357.30     1954.56    121.02 o 
   4   4   6     1281.94     1085.50     71.57 o 
   5   4   6       10.00       46.78     82.16 o 
   6   4   6     3085.54     2762.08    206.30 o 
   7   4   6     2271.35     2136.34    105.08 o 
   8   4   6      413.54      335.71     52.58 o 
 -10   5   6      738.99      742.74     94.38 o 
  -9   5   6     1413.90     1772.37    142.71 o 
  -8   5   6     2652.21     2557.68    235.09 o 
  -7   5   6     9344.85    10223.59    188.20 o 
  -6   5   6     4587.35     5531.78    777.17 o 
  -5   5   6     1447.38     1752.13    131.91 o 
  -4   5   6     8684.08     8604.30    340.32 o 
  -3   5   6     3406.36     4644.81    114.36 o 
  -2   5   6     5905.51     6323.38    172.66 o 
  -1   5   6     3573.76     4739.09    153.10 o 
   0   5   6    12442.28    12457.45    264.12 o 
   1   5   6      149.49      102.93     79.65 o 
   2   5   6     2221.33     2884.42    272.38 o 
   3   5   6    22791.08    21198.74    607.69 o 
   4   5   6        7.62      108.36     80.55 o 
   5   5   6     1629.70     1737.41    127.65 o 
   6   5   6      735.51      903.10     72.23 o 
   7   5   6       45.96      174.70     72.12 o 
 -10   6   6     2431.97     1604.65    106.16 o 
  -9   6   6     4790.92     4910.23    131.04 o 
  -8   6   6     1353.23     1569.04    110.28 o 
  -7   6   6      263.53      355.85    110.06 o 
  -6   6   6    10681.36    11849.30    195.79 o 
  -5   6   6       96.17      199.52    109.15 o 
  -4   6   6    30718.42    33697.49   1454.97 o 
  -3   6   6      623.88      762.85     89.11 o 
  -2   6   6        0.59      615.76    108.84 o 
  -1   6   6    26178.07    27737.14   1843.36 o 
   0   6   6     2735.58     3668.15    112.03 o 
   1   6   6     1484.06     2033.18    115.87 o 
   2   6   6       85.87      104.72     94.08 o 
   3   6   6      420.30      454.76     82.84 o 
   4   6   6      211.04      231.08     81.96 o 
   5   6   6     2983.36     2164.45     82.16 o 
   6   6   6     1666.27     1417.47     72.12 o 
  -9   7   6     1392.31     1332.88    206.63 o 
  -8   7   6     4346.68     4302.48    146.43 o 
  -7   7   6      906.53     1182.39    115.64 o 
  -6   7   6       85.93      289.66    120.13 o 
  -5   7   6     5556.43     6387.74    263.08 o 
  -4   7   6     2090.22     2630.61     83.92 o 
  -3   7   6     2210.90     2576.25    114.98 o 
  -2   7   6      304.48      474.02    110.63 o 
  -1   7   6     8806.21     7743.73    133.91 o 
   0   7   6      112.03      -10.21     96.12 o 
   1   7   6     1559.49     2280.26    165.33 o 
   2   7   6    14533.75    13522.84    891.48 o 
   3   7   6        0.01      -10.59     71.49 o 
   4   7   6      799.63      777.99     70.44 o 
   5   7   6      821.80      837.41     69.35 o 
   6   7   6        6.88       99.77     60.04 o 
  -9   8   6      596.85      941.28    105.00 o 
  -8   8   6      158.98      132.15     92.82 o 
  -7   8   6     5705.17     5719.00    228.13 o 
  -6   8   6      259.23      236.45    104.78 o 
  -5   8   6    10408.11    10015.37    206.82 o 
  -4   8   6        1.19       44.77     81.42 o 
  -3   8   6      803.36      974.44     99.83 o 
  -2   8   6    14574.67    14211.53    513.20 o 
  -1   8   6     1572.36     1856.75    119.59 o 
   0   8   6      374.83      444.59     76.58 o 
   1   8   6      160.92      297.71    101.06 o 
   2   8   6       67.05      120.13    122.90 o 
   3   8   6       60.68       99.39     79.47 o 
   4   8   6     1547.17     1213.79     67.75 o 
   5   8   6     1271.35      980.21    131.92 o 
  -8   9   6     1172.28      660.01    141.20 o 
  -7   9   6        2.25      -58.91     97.03 o 
  -6   9   6     2840.69     2919.41    156.96 o 
  -5   9   6     2942.28     2374.83     81.71 o 
  -4   9   6     1365.59     1463.92    106.96 o 
  -3   9   6       39.95       39.57     73.15 o 
  -2   9   6     1530.93     1384.32    107.15 o 
  -1   9   6      900.01      852.43    174.60 o 
   0   9   6      929.39      932.26     85.51 o 
   1   9   6     9692.27     9335.85    320.20 o 
   2   9   6       14.86       43.54     89.88 o 
   3   9   6      400.12      542.94     92.22 o 
   4   9   6      591.07      541.49     77.74 o 
  -8  10   6     3801.11     3077.39    303.79 o 
  -7  10   6      654.18      707.23    114.89 o 
  -6  10   6     3584.49     3318.92     89.42 o 
  -5  10   6        1.46       54.03     72.67 o 
  -4  10   6       80.45      220.63     70.59 o 
  -3  10   6    10241.16    10368.26    722.23 o 
  -2  10   6     2078.65     1991.18    154.40 o 
  -1  10   6      165.65      152.35    117.71 o 
   0  10   6       40.81      -12.17     69.99 o 
   1  10   6        0.51      231.58     90.52 o 
   2  10   6      184.63      332.84     84.85 o 
   3  10   6     1111.62      987.58     86.97 o 
  -6  11   6     2528.60     1631.14     91.85 o 
  -5  11   6     1204.67      942.58     90.24 o 
  -4  11   6       15.41      138.61     71.25 o 
  -3  11   6      297.12      374.58    100.57 o 
  -2  11   6      209.78      272.86     90.72 o 
  -1  11   6      729.70      642.79     78.30 o 
   0  11   6     4970.42     4061.69    535.73 o 
   1  11   6       25.18       89.55    127.65 o 
  -4  12   6     4679.15     4408.01    335.26 o 
  -3  12   6      760.92      442.73     97.43 o 
  -2  12   6        1.48       32.84     65.61 o 
  -1 -12   7      900.39      747.23    123.31 o 
   0 -12   7     1995.06     2292.61    442.24 o 
   1 -12   7       19.07       61.69     61.64 o 
   2 -12   7      625.26      831.01    128.75 o 
   3 -12   7     3940.52     4494.60    284.10 o 
   4 -12   7       53.75      341.93     74.30 o 
   5 -12   7     1372.28      972.42    118.51 o 
  -3 -11   7      201.07       68.53     66.73 o 
  -2 -11   7       37.21      -29.74     94.74 o 
  -1 -11   7     3178.47     3261.36    222.23 o 
   0 -11   7      437.68      267.39     84.41 o 
   1 -11   7      436.26      511.90     76.36 o 
   2 -11   7      965.01      944.48    177.64 o 
   3 -11   7      559.04      836.56     78.89 o 
   4 -11   7      534.21      445.74    113.10 o 
   5 -11   7     4974.47     4791.30    119.40 o 
   6 -11   7     2638.68     2886.62    213.29 o 
   7 -11   7      971.70     1042.29     95.20 o 
  -4 -10   7      447.46      522.95    135.75 o 
  -3 -10   7      442.71      413.20     76.66 o 
  -2 -10   7     1404.90     1252.40    181.24 o 
  -1 -10   7     2623.14     2937.69    250.20 o 
   0 -10   7      145.64      313.77     75.65 o 
   1 -10   7     1570.77     1723.56    176.05 o 
   2 -10   7    10383.47    11114.38   1436.94 o 
   3 -10   7      147.18      310.60    121.83 o 
   4 -10   7      684.39      625.43     84.94 o 
   5 -10   7      204.43      294.30    101.26 o 
   6 -10   7      266.34      388.85     88.90 o 
   7 -10   7     2372.65     2342.86    263.81 o 
  -5  -9   7     2905.01     3001.69    374.32 o 
  -4  -9   7       72.43       57.69     90.09 o 
  -3  -9   7      344.90      405.44     65.69 o 
  -2  -9   7     7712.65     6824.84    598.13 o 
  -1  -9   7      395.90      293.58    106.83 o 
   0  -9   7      400.68      414.53     74.84 o 
   1  -9   7      579.64      867.93     93.26 o 
   2  -9   7      643.69      578.43    144.82 o 
   3  -9   7      742.17      944.81     95.58 o 
   4  -9   7     6502.93     5554.78    319.55 o 
   5  -9   7     3137.84     3584.88    155.92 o 
   6  -9   7     2267.63     2466.92    200.33 o 
   7  -9   7        1.74      130.86     92.10 o 
   8  -9   7      643.70      800.53     85.17 o 
  -6  -8   7      463.57      559.08     87.43 o 
  -5  -8   7      781.66      747.16    137.05 o 
  -4  -8   7      852.63      777.34     84.10 o 
  -3  -8   7     1346.98     1251.95    114.79 o 
  -2  -8   7     4241.44     4062.58     89.60 o 
  -1  -8   7      394.84      443.73     68.44 o 
   0  -8   7     3299.65     3851.94    429.74 o 
   1  -8   7    22452.07    20461.87   3037.94 o 
   2  -8   7      480.71      622.29     87.24 o 
   3  -8   7     2326.30     2361.81     86.44 o 
   4  -8   7     1447.02     1621.04    128.04 o 
   5  -8   7     1938.07     2228.63    179.66 o 
   6  -8   7     7346.55     6633.58    584.76 o 
   7  -8   7     3226.88     3086.92    218.76 o 
   8  -8   7      130.33      200.39     90.18 o 
   9  -8   7        9.06       57.23     81.80 o 
  -7  -7   7        1.18       -1.73     91.86 o 
  -6  -7   7     2913.49     3229.00    392.30 o 
  -5  -7   7      146.40      290.04     57.81 o 
  -4  -7   7      248.27      371.39     70.55 o 
  -3  -7   7    15434.56    13040.70   1082.26 o 
  -2  -7   7     1044.59     1097.39    129.21 o 
  -1  -7   7      163.74      518.25    117.56 o 
   0  -7   7       20.05      340.59    117.06 o 
   1  -7   7      953.74      655.94    128.78 o 
   2  -7   7      183.21      582.01     92.24 o 
   3  -7   7    14273.28    15091.10    944.26 o 
   4  -7   7    12603.44    13761.46    691.51 o 
   5  -7   7     2294.05     2117.84    125.71 o 
   6  -7   7       45.31       87.82     91.71 o 
   7  -7   7     3319.86     3264.48    496.58 o 
   8  -7   7     2549.11     2703.13    205.47 o 
   9  -7   7     3413.43     2880.20    266.98 o 
  -8  -6   7       31.04       19.40    160.60 o 
  -7  -6   7     1262.84     1599.11     81.95 o 
  -6  -6   7     1828.63     1487.68    178.09 o 
  -5  -6   7     1082.26     1029.83     70.91 o 
  -4  -6   7      931.39     1026.14    114.34 o 
  -3  -6   7     3997.25     3574.58    311.73 o 
  -2  -6   7     1988.95     1625.41    156.96 o 
  -1  -6   7     6066.99     5447.28    605.81 o 
   0  -6   7    34444.92    34003.72   2578.98 o 
   1  -6   7     2086.65     1413.67    144.40 o 
   2  -6   7     2796.82     2545.41    148.07 o 
   3  -6   7     9737.31     7981.84    799.13 o 
   4  -6   7     1175.56     1044.90    150.97 o 
   5  -6   7     8014.86     7477.14    658.66 o 
   6  -6   7     4452.18     5242.01    517.80 o 
   7  -6   7       93.75      205.76     67.05 o 
   8  -6   7       63.60      -39.47    108.76 o 
   9  -6   7     1386.89     1216.68    150.14 o 
  -8  -5   7       18.02      165.74     78.60 o 
  -7  -5   7     4432.61     4902.71    523.18 o 
  -6  -5   7      597.05      841.89     75.88 o 
  -5  -5   7      186.28      308.10     63.57 o 
  -4  -5   7    27346.58    24401.91   1387.87 o 
  -3  -5   7     3264.80     3598.71    110.44 o 
  -2  -5   7     1270.15     1251.47    222.39 o 
  -1  -5   7     1684.30     1060.85    184.80 o 
   0  -5   7      342.50      543.19     94.28 o 
   1  -5   7     2436.27     2944.95    181.99 o 
   2  -5   7    24834.79    24405.34   2376.97 o 
   3  -5   7    18151.82    15357.22    699.58 o 
   4  -5   7     1389.72     1261.07    147.57 o 
   5  -5   7      739.78      824.20    115.43 o 
   6  -5   7     5405.15     6237.39    498.36 o 
   7  -5   7     5318.51     5193.69    480.98 o 
   8  -5   7     4859.28     4090.50    450.97 o 
   9  -5   7        0.58      -48.04     65.93 o 
  -9  -4   7        0.15      176.98     83.46 o 
  -8  -4   7     1975.33     2082.28    322.12 o 
  -7  -4   7     2804.08     2447.89    347.79 o 
  -6  -4   7      803.04      968.75     74.54 o 
  -5  -4   7       47.00      272.67     80.19 o 
  -4  -4   7     3485.69     3115.36    300.93 o 
  -3  -4   7     2760.61     2696.10    184.18 o 
  -2  -4   7     5096.16     5369.87    355.87 o 
  -1  -4   7    37580.36    32373.13   2852.13 o 
   0  -4   7      980.63      504.25    125.79 o 
   1  -4   7      726.50      830.27    146.43 o 
   2  -4   7    20236.56    14522.58   1630.38 o 
   3  -4   7     1687.41     1317.04    313.34 o 
   4  -4   7    17028.46    17440.17   2067.64 o 
   5  -4   7     3295.89     4453.20    250.13 o 
   6  -4   7      554.95      483.53     99.65 o 
   7  -4   7      589.82      506.65     85.71 o 
   8  -4   7     3447.58     3313.84    294.73 o 
   9  -4   7        9.94      111.63    122.45 o 
  -9  -3   7        7.52       37.45     63.36 o 
  -8  -3   7     2619.72     2464.66    321.35 o 
  -7  -3   7     1740.45     1845.87    149.76 o 
  -6  -3   7        4.41      202.46     84.39 o 
  -5  -3   7    21612.07    18091.04    521.59 o 
  -4  -3   7     1571.78     2193.99     99.59 o 
  -3  -3   7     1581.56     1528.86    102.06 o 
  -2  -3   7     3038.38     1750.22    284.88 o 
  -1  -3   7      553.10      416.42    110.17 o 
   0  -3   7      858.22     1430.16    177.98 o 
   1  -3   7    13781.41    11190.04   1650.18 o 
   2  -3   7    17838.17    15126.47   1952.88 o 
   3  -3   7      975.52      565.43    104.28 o 
   4  -3   7     4867.36     4559.95    279.14 o 
   5  -3   7     8253.36     7930.30    815.23 o 
   6  -3   7     6789.76     6447.25    495.51 o 
   7  -3   7     3835.47     3334.93    450.20 o 
   8  -3   7      172.05      266.91     98.21 o 
   9  -3   7      735.63      898.79    176.22 o 
  -9  -2   7     2392.03     2357.28    246.74 o 
  -8  -2   7     3744.65     3625.44     99.18 o 
  -7  -2   7     1429.45     1541.60    103.24 o 
  -6  -2   7        9.22      117.47     76.62 o 
  -5  -2   7     1238.94     1331.42    126.90 o 
  -4  -2   7     2132.33     1844.97    115.48 o 
  -3  -2   7    20984.74    26974.03   1098.05 o 
  -2  -2   7    45220.47    45275.91   3688.90 o 
  -1  -2   7     1381.07      767.79    104.01 o 
   0  -2   7        0.74      187.50    134.10 o 
   1  -2   7    24935.20    17310.74   1547.96 o 
   2  -2   7      554.21      176.79    111.10 o 
   3  -2   7    11749.39    10361.22   1548.64 o 
   4  -2   7     3843.92     4794.88    489.22 o 
   5  -2   7      922.54     1105.71    149.34 o 
   6  -2   7      302.33      238.18     82.44 o 
   7  -2   7     4126.08     4231.73    505.99 o 
   8  -2   7      184.32      441.55     80.04 o 
   9  -2   7     2502.29     3221.43    206.61 o 
 -10  -1   7       44.91      113.26     64.09 o 
  -9  -1   7     1099.11     1096.89    151.70 o 
  -8  -1   7      673.52      925.28     72.72 o 
  -7  -1   7       71.32       34.37     74.27 o 
  -6  -1   7    21590.01    21182.85   1930.01 o 
  -5  -1   7     3117.99     3842.02    251.87 o 
  -4  -1   7       86.94      134.95     82.02 o 
  -3  -1   7    11260.54    12216.21    378.15 o 
  -2  -1   7     3293.99     3830.01    305.82 o 
  -1  -1   7      459.75      590.32    123.34 o 
   0  -1   7    15052.71    15397.61    798.84 o 
   1  -1   7    23466.35    13087.47    897.88 o 
   2  -1   7      611.59      214.05    118.82 o 
   3  -1   7    10560.38     9744.53    217.86 o 
   4  -1   7    17998.42    17039.02   2523.01 o 
   5  -1   7    10518.45    11151.13   1348.71 o 
   6  -1   7     2877.57     2919.18    175.15 o 
   7  -1   7      617.63      760.69    101.40 o 
   8  -1   7      844.95     1050.49    104.59 o 
   9  -1   7     2596.98     1614.56     91.62 o 
 -10   0   7     1729.41     1840.44    427.82 o 
  -9   0   7     2344.49     2033.84    341.60 o 
  -8   0   7     1537.50     1521.17    145.23 o 
  -7   0   7      233.01      139.66     74.90 o 
  -6   0   7        7.72      142.83     90.78 o 
  -5   0   7     2824.14     2173.22     92.37 o 
  -4   0   7    21113.77    22267.34   1429.10 o 
  -3   0   7    78451.73    99231.89  10193.14 o 
  -2   0   7     5276.75     3658.08    391.37 o 
  -1   0   7     7078.44     5495.23    565.71 o 
   0   0   7    51281.80    37669.04   3337.04 o 
   1   0   7     2368.48      950.76    125.75 o 
   2   0   7    16971.89    23780.69   1029.92 o 
   3   0   7      874.38     2076.71    120.96 o 
   4   0   7     2957.12     2945.58    290.48 o 
   5   0   7     2407.10     2727.27    123.23 o 
   6   0   7     6259.11     8389.96    472.51 o 
   7   0   7      787.79     1040.48     88.92 o 
   8   0   7     2833.96     2834.68    224.40 o 
   9   0   7        0.05       80.30     67.29 o 
 -10   1   7      541.84      476.14     72.68 o 
  -9   1   7     1811.98     2128.32    162.99 o 
  -8   1   7      140.47      239.33     82.31 o 
  -7   1   7    19378.67    18683.69   1656.76 o 
  -6   1   7      304.57      652.06     96.23 o 
  -5   1   7      205.12      317.83    112.12 o 
  -4   1   7     6989.06     7434.79    220.54 o 
  -3   1   7      218.31      589.80    113.77 o 
  -2   1   7     1767.09     1810.04    124.15 o 
  -1   1   7    12984.87    14974.99    626.17 o 
   0   1   7    19432.38    15131.69   2135.34 o 
   1   1   7     1951.14     1357.15    124.43 o 
   2   1   7    16463.24    18527.41    381.18 o 
   3   1   7    23040.76    26812.68   1182.43 o 
   4   1   7    10012.75    10651.68    394.77 o 
   5   1   7     3231.28     3433.15    138.62 o 
   6   1   7     1621.04     1998.51     95.09 o 
   7   1   7     1511.62     1975.36    222.72 o 
   8   1   7     3900.37     3468.50    250.73 o 
   9   1   7      136.29       67.45     72.66 o 
 -10   2   7     2011.05     1638.35    171.65 o 
  -9   2   7      591.39      714.02    106.35 o 
  -8   2   7       74.79      106.31     79.12 o 
  -7   2   7      284.29      137.24    198.52 o 
  -6   2   7     4805.07     4679.95    791.17 o 
  -5   2   7     6228.04     6410.88    452.02 o 
  -4   2   7    40229.99    42387.65   2733.92 o 
  -3   2   7     2622.88     1924.74    129.79 o 
  -2   2   7     2326.80     2483.04    189.97 o 
  -1   2   7    50388.86    55182.46   3293.66 o 
   0   2   7      336.59      115.14    138.04 o 
   1   2   7     9523.53    13280.46    680.75 o 
   2   2   7       55.48      145.26    107.07 o 
   3   2   7     4579.23     4444.94    144.75 o 
   4   2   7     1140.51     1421.37     99.93 o 
   5   2   7     2579.70     2624.71    133.61 o 
   6   2   7      362.41      533.02     92.86 o 
   7   2   7     1441.87     1809.99    263.23 o 
   8   2   7       51.22      123.06     61.79 o 
 -10   3   7     1617.63     1581.43     89.01 o 
  -9   3   7      175.66      223.96     72.54 o 
  -8   3   7    16895.98    18921.43    658.83 o 
  -7   3   7      130.18      500.70    128.83 o 
  -6   3   7       12.27      336.06    105.29 o 
  -5   3   7    19845.05    23542.36    560.88 o 
  -4   3   7      708.45     1528.97    119.59 o 
  -3   3   7      684.21      812.37    103.90 o 
  -2   3   7     8212.45    11080.27    443.70 o 
  -1   3   7     6685.98     4986.80    233.19 o 
   0   3   7      877.50      488.55     96.20 o 
   1   3   7    10801.27    10251.95    564.37 o 
   2   3   7    23392.20    25140.69   1442.71 o 
   3   3   7     6345.70     7006.84    437.35 o 
   4   3   7     2862.32     3051.07    248.84 o 
   5   3   7     1241.67     1517.29    100.46 o 
   6   3   7     2483.71     2904.13    243.36 o 
   7   3   7     3605.23     3046.36     82.07 o 
   8   3   7      142.56       40.03     65.50 o 
 -10   4   7      724.69      764.43    118.73 o 
  -9   4   7      701.16      709.02    134.61 o 
  -8   4   7      851.14      829.58     78.44 o 
  -7   4   7     4829.95     5115.82    538.81 o 
  -6   4   7     2916.07     2783.92    161.83 o 
  -5   4   7    23041.81    28688.26    327.28 o 
  -4   4   7     1353.31     1135.94     99.37 o 
  -3   4   7     1548.58     1991.83    162.58 o 
  -2   4   7    57664.74    66389.71   2008.46 o 
  -1   4   7      149.35      324.23    140.17 o 
   0   4   7     4354.03     6144.70    263.76 o 
   1   4   7      898.26      847.02    253.69 o 
   2   4   7     2010.16     1889.74    171.04 o 
   3   4   7     5584.21     5607.58    296.74 o 
   4   4   7     4359.49     4599.82    282.73 o 
   5   4   7      513.67      640.72     83.74 o 
   6   4   7      579.84      791.90     72.31 o 
   7   4   7      274.80      272.83     66.89 o 
 -10   5   7       73.78      159.80     98.99 o 
  -9   5   7     8148.00     7746.99    755.05 o 
  -8   5   7      218.24      177.27     89.22 o 
  -7   5   7      203.29      185.09    171.12 o 
  -6   5   7    13254.77    15321.14    228.24 o 
  -5   5   7     1115.67     1684.92    127.94 o 
  -4   5   7      222.36      426.98     94.70 o 
  -3   5   7     3748.63     4985.51    170.27 o 
  -2   5   7     3342.34     2882.42    130.58 o 
  -1   5   7      170.47      430.05    110.40 o 
   0   5   7    11309.29    12193.43    688.47 o 
   1   5   7    16277.13    16757.10   1404.94 o 
   2   5   7     3487.37     3231.29    335.03 o 
   3   5   7      173.52      233.75     86.23 o 
   4   5   7     1889.16     2260.94    214.33 o 
   5   5   7     2425.77     2825.24    189.62 o 
   6   5   7     3114.73     2224.14    134.04 o 
   7   5   7       49.90       60.73     64.57 o 
 -10   6   7      844.32      972.59     88.95 o 
  -9   6   7     1494.09     1214.25    110.00 o 
  -8   6   7     1463.66     1545.67     93.82 o 
  -7   6   7     1113.83     1109.69    111.63 o 
  -6   6   7     7954.67     8734.67    173.46 o 
  -5   6   7      263.81      374.96    112.43 o 
  -4   6   7     3630.61     3869.02    119.75 o 
  -3   6   7    26741.98    27658.78    467.07 o 
  -2   6   7      237.93      191.18    118.95 o 
  -1   6   7     1412.48     1884.78    138.51 o 
   0   6   7     1571.98     1568.74    112.94 o 
   1   6   7     2243.40     2130.39    242.48 o 
   2   6   7     5933.06     6639.44    424.48 o 
   3   6   7     3542.93     3232.91    162.91 o 
   4   6   7      460.66      557.73     87.05 o 
   5   6   7      261.48      364.72     61.45 o 
   6   6   7      488.70      328.77     69.12 o 
  -9   7   7      117.81      150.98     80.72 o 
  -8   7   7      150.36      253.89    105.91 o 
  -7   7   7    10315.58     9603.25    180.78 o 
  -6   7   7     2716.58     2563.39    142.00 o 
  -5   7   7      107.00      109.70     73.18 o 
  -4   7   7      174.68      117.49     70.22 o 
  -3   7   7     1727.63     1701.48     93.55 o 
  -2   7   7        2.54      115.64     93.10 o 
  -1   7   7     7145.43     8576.22    167.63 o 
   0   7   7    10051.97     9246.99    257.99 o 
   1   7   7      720.31      889.89    144.68 o 
   2   7   7        3.32      185.66     81.10 o 
   3   7   7     1625.55     1609.64     89.16 o 
   4   7   7     1723.91     1659.39    142.34 o 
   5   7   7     1910.02     1171.76    130.91 o 
  -9   8   7     1025.64      852.39    151.09 o 
  -8   8   7      444.02      354.70    106.43 o 
  -7   8   7     2106.52     1644.80    249.89 o 
  -6   8   7      590.75      636.79    109.41 o 
  -5   8   7     3010.11     2919.75     92.54 o 
  -4   8   7    16054.56    14888.83    499.62 o 
  -3   8   7       92.82      143.88     77.27 o 
  -2   8   7      951.09     1195.52    115.12 o 
  -1   8   7     1227.48     1499.00    119.04 o 
   0   8   7      458.33      705.93    109.88 o 
   1   8   7     2540.63     2472.77    463.79 o 
   2   8   7     2446.95     2139.14     74.65 o 
   3   8   7      571.15      770.93    140.65 o 
   4   8   7       45.21       29.40     65.50 o 
  -8   9   7     5770.40     4433.44    584.65 o 
  -7   9   7     1454.08      928.55    113.90 o 
  -6   9   7       35.27      168.46     82.73 o 
  -5   9   7      269.36      198.94     72.31 o 
  -4   9   7      704.79      801.72     69.60 o 
  -3   9   7       84.11      316.52    107.27 o 
  -2   9   7     6090.37     5921.36    138.09 o 
  -1   9   7     6774.23     7148.73    237.63 o 
   0   9   7      620.32      708.76    101.93 o 
   1   9   7      146.45      305.29     82.52 o 
   2   9   7     1707.33     1653.69    100.80 o 
   3   9   7     1308.52     1480.48    212.33 o 
  -7  10   7      335.87      314.54     84.02 o 
  -6  10   7     1795.22     1672.81     79.99 o 
  -5  10   7     9644.40     8427.02    364.24 o 
  -4  10   7       22.80      -30.35     64.77 o 
  -3  10   7        1.38       66.35    125.24 o 
  -2  10   7     1515.08     1647.10    230.39 o 
  -1  10   7      147.74      285.35     78.65 o 
   0  10   7     1927.92     1861.38    101.25 o 
   1  10   7     1117.19      850.91    106.16 o 
   2  10   7      358.46      247.02    119.01 o 
  -6  11   7      170.67      208.82     72.37 o 
  -5  11   7       58.87      114.61     62.32 o 
  -4  11   7      228.93      189.05     90.85 o 
  -3  11   7     2483.77     2328.67    142.93 o 
  -2  11   7     2704.97     2398.30    274.30 o 
  -1  11   7       42.84      115.35     64.84 o 
   0  11   7      413.52      321.10    128.84 o 
  -1 -12   8       31.32       12.87     83.66 o 
   0 -12   8     2557.12     2306.33    309.99 o 
   1 -12   8     1744.96     1722.60    152.62 o 
   2 -12   8     1094.66     1246.59    212.61 o 
   3 -12   8      293.93      149.20     72.00 o 
   4 -12   8       38.23      159.77     87.77 o 
   5 -12   8     1928.40     1788.65    119.22 o 
  -3 -11   8     2405.54     2854.59    279.53 o 
  -2 -11   8       65.64      179.11     85.26 o 
  -1 -11   8      897.49      676.32    174.31 o 
   0 -11   8        1.67      -11.12     65.41 o 
   1 -11   8      745.75      943.06    135.41 o 
   2 -11   8     2292.21     2028.51    227.73 o 
   3 -11   8     3118.03     2817.44    240.74 o 
   4 -11   8      359.21      613.15    141.52 o 
   5 -11   8      443.26      518.22    102.39 o 
   6 -11   8      240.26      295.75    121.01 o 
  -4 -10   8      608.44      625.07     70.65 o 
  -3 -10   8      579.96      453.79     70.33 o 
  -2 -10   8        2.46       77.97     62.83 o 
  -1 -10   8     3555.54     3825.85    482.81 o 
   0 -10   8     2225.48     2604.92    285.22 o 
   1 -10   8     2319.03     2951.91    360.28 o 
   2 -10   8       60.49      209.38     88.60 o 
   3 -10   8      752.90      877.74    180.97 o 
   4 -10   8     4668.20     4118.27    465.41 o 
   5 -10   8     5551.86     4467.79    178.31 o 
   6 -10   8      285.07      223.25    115.28 o 
   7 -10   8        7.25       55.33     79.83 o 
  -5  -9   8      601.00      674.60    116.64 o 
  -4  -9   8     3527.95     3744.44    286.21 o 
  -3  -9   8      242.49      255.89     93.11 o 
  -2  -9   8      766.63      768.56    106.63 o 
  -1  -9   8       91.48     -103.10    103.10 o 
   0  -9   8     1535.09     1656.62    170.72 o 
   1  -9   8     3888.27     3579.67    364.34 o 
   2  -9   8     5021.46     5161.91    315.40 o 
   3  -9   8      391.22      469.74    121.66 o 
   4  -9   8      333.40      461.79     81.52 o 
   5  -9   8     1435.62     1671.42    164.08 o 
   6  -9   8       24.94       64.78     80.36 o 
   7  -9   8     5939.06     5996.10    386.19 o 
   8  -9   8      969.42      591.33     72.59 o 
  -6  -8   8       30.49      124.87     67.02 o 
  -5  -8   8      254.87      341.97     68.39 o 
  -4  -8   8      166.77      376.20     65.52 o 
  -3  -8   8      144.87      323.57     70.72 o 
  -2  -8   8     7664.88     6702.64    583.65 o 
  -1  -8   8     7245.13     7540.15    543.33 o 
   0  -8   8     2760.86     3201.02    325.99 o 
   1  -8   8        4.87      209.18    107.00 o 
   2  -8   8     2949.92     2744.19    292.04 o 
   3  -8   8     7647.37     7782.64    349.89 o 
   4  -8   8     7709.54     6817.24    666.01 o 
   5  -8   8      272.98      274.44     85.10 o 
   6  -8   8        9.45      115.71     89.53 o 
   7  -8   8      629.71      420.22     72.58 o 
   8  -8   8      401.79      393.35     78.49 o 
  -7  -7   8      199.28      240.38     55.09 o 
  -6  -7   8     1173.62     1275.14    116.50 o 
  -5  -7   8     8403.46     7891.41    750.33 o 
  -4  -7   8      320.99      559.29     72.37 o 
  -3  -7   8      410.22      428.61     61.72 o 
  -2  -7   8      710.78      722.79    101.92 o 
  -1  -7   8      949.97     1139.12    205.46 o 
   0  -7   8     6399.12     6914.91    837.38 o 
   1  -7   8     9521.17     9782.42   1390.66 o 
   2  -7   8     1709.36     1184.22    177.58 o 
   3  -7   8      327.17      197.97     95.25 o 
   4  -7   8     4145.03     3528.45    194.84 o 
   5  -7   8       39.36      178.70    105.89 o 
   6  -7   8    11801.03    13060.04   1171.37 o 
   7  -7   8     1297.50     1314.57    283.34 o 
   8  -7   8      134.72      234.86     87.55 o 
   9  -7   8     1293.32     1473.65    178.32 o 
  -7  -6   8       40.78       78.82     60.55 o 
  -6  -6   8      266.86      401.29     65.95 o 
  -5  -6   8       13.83      108.24     67.27 o 
  -4  -6   8      371.76      491.58     73.72 o 
  -3  -6   8    15182.72    13365.06   1448.36 o 
  -2  -6   8    12201.75     9272.92    818.51 o 
  -1  -6   8     5463.26     4703.85    610.79 o 
   0  -6   8     2072.73     2042.26    249.77 o 
   1  -6   8     6425.37     6241.92    569.48 o 
   2  -6   8    15966.15    12733.04    915.13 o 
   3  -6   8    12300.95    11928.24    807.04 o 
   4  -6   8       55.05      345.43    128.65 o 
   5  -6   8     2000.82     1501.31    150.04 o 
   6  -6   8     2405.96     1693.18    100.13 o 
   7  -6   8     1199.30     1253.17    111.62 o 
   8  -6   8     1064.79      917.64    110.25 o 
   9  -6   8     1857.20     2068.76    194.43 o 
  -8  -5   8      280.86      352.82     59.43 o 
  -7  -5   8     2009.13     2245.32    254.84 o 
  -6  -5   8     8998.14     9365.25    343.47 o 
  -5  -5   8      445.43      582.24     69.08 o 
  -4  -5   8        2.59      138.70     82.98 o 
  -3  -5   8     4184.76     3912.71    348.89 o 
  -2  -5   8     1812.81     1456.77     88.57 o 
  -1  -5   8    10600.35    10597.55    763.74 o 
   0  -5   8     9968.24     9653.55    402.95 o 
   1  -5   8     1479.27      703.69     84.35 o 
   2  -5   8     1208.15      609.61    102.32 o 
   3  -5   8    10953.10     9063.52   1553.90 o 
   4  -5   8      187.11      283.15     93.71 o 
   5  -5   8    17593.62    15795.42    290.38 o 
   6  -5   8     1046.20      848.78    127.48 o 
   7  -5   8      533.64      527.97     99.84 o 
   8  -5   8     4110.98     3866.37    115.98 o 
   9  -5   8     1412.42      935.54    172.91 o 
  -8  -4   8       31.79      -66.81     66.81 o 
  -7  -4   8        0.07      162.25     70.83 o 
  -6  -4   8       29.34      118.90     72.13 o 
  -5  -4   8       20.19      264.97     90.44 o 
  -4  -4   8    11674.65    11044.48    791.26 o 
  -3  -4   8    14368.45    12235.30    829.50 o 
  -2  -4   8     1808.87     1135.09    101.64 o 
  -1  -4   8     6857.49     7347.24    552.65 o 
   0  -4   8    10410.16    10189.86    699.76 o 
   1  -4   8    25160.61    18898.22   2370.20 o 
   2  -4   8    10664.43     9888.18   1208.16 o 
   3  -4   8       80.40      595.14    171.39 o 
   4  -4   8     7148.75     5689.97    363.25 o 
   5  -4   8     3578.94     3316.03    396.96 o 
   6  -4   8      884.30     1082.23     86.74 o 
   7  -4   8     1610.87     1187.10     73.78 o 
   8  -4   8     1766.65     1989.55    358.64 o 
   9  -4   8       23.63       40.17     81.24 o 
  -9  -3   8      456.96      499.68     62.56 o 
  -8  -3   8     2501.40     2696.47    229.21 o 
  -7  -3   8     8386.43     8963.93   1188.13 o 
  -6  -3   8      648.96      812.71    141.79 o 
  -5  -3   8      108.64      193.05     93.10 o 
  -4  -3   8     7320.61     7926.76    552.02 o 
  -3  -3   8     3929.15     3543.08    292.71 o 
  -2  -3   8     4952.55     5189.85    475.73 o 
  -1  -3   8     4448.60     4749.73    397.24 o 
   0  -3   8     3831.55     2761.21    240.17 o 
   1  -3   8        2.78      144.52    118.85 o 
   2  -3   8     8829.91     8165.08    450.98 o 
   3  -3   8     1348.58     1044.99    122.71 o 
   4  -3   8    23695.60    21333.96   2331.98 o 
   5  -3   8      220.35      170.56     98.45 o 
   6  -3   8      409.03      323.00     77.12 o 
   7  -3   8     8575.21     9598.67   1159.20 o 
   8  -3   8     2658.14     2302.81    406.91 o 
   9  -3   8      398.54      406.27     63.93 o 
  -9  -2   8        2.89       25.71     68.01 o 
  -8  -2   8      204.00      338.03     75.23 o 
  -7  -2   8       30.87       -2.52     88.01 o 
  -6  -2   8        3.48      205.83     67.21 o 
  -5  -2   8    11372.35    13653.40    480.64 o 
  -4  -2   8    14356.94    15016.74    749.95 o 
  -3  -2   8     5582.43     4999.88    373.77 o 
  -2  -2   8     4581.04     4099.70    468.63 o 
  -1  -2   8    20556.90    11403.29    909.23 o 
   0  -2   8    30900.27    21040.27   4062.71 o 
   1  -2   8     9924.92    11959.95    909.93 o 
   2  -2   8     1410.16     1044.42    123.14 o 
   3  -2   8     5316.16     4088.40    604.88 o 
   4  -2   8    11950.06    12812.60   1147.67 o 
   5  -2   8     1005.35     1690.63    122.13 o 
   6  -2   8      641.79      807.28     96.56 o 
   7  -2   8     2062.11     2898.95    142.09 o 
   8  -2   8      198.85      336.85     80.17 o 
   9  -2   8      332.58      243.49     68.81 o 
  -9  -1   8     3245.96     2913.04    523.50 o 
  -8  -1   8    10214.11     9485.88   1227.30 o 
  -7  -1   8      191.40      246.14     67.15 o 
  -6  -1   8      545.95      640.31     98.57 o 
  -5  -1   8    14209.73    14294.79    782.08 o 
  -4  -1   8     1656.10     1546.87     95.30 o 
  -3  -1   8     5827.48     6870.40    457.18 o 
  -2  -1   8     2821.96     3488.72    194.60 o 
  -1  -1   8    11622.75     6775.34    510.65 o 
   0  -1   8     1876.04     2706.09    154.04 o 
   1  -1   8    18243.90    15631.71   1775.94 o 
   2  -1   8     5738.44     4195.84    253.90 o 
   3  -1   8    28957.35    30299.12   3144.79 o 
   4  -1   8      148.85      231.60     97.54 o 
   5  -1   8      255.63      273.81     80.92 o 
   6  -1   8     9804.13    11359.65    739.98 o 
   7  -1   8     3945.28     3824.58    422.02 o 
   8  -1   8      345.19      497.68     85.61 o 
   9  -1   8       25.64      -70.82     70.82 o 
 -10   0   8       24.80       96.34     74.09 o 
  -9   0   8     1030.17     1226.73    128.51 o 
  -8   0   8      313.28      164.34     74.01 o 
  -7   0   8        2.72       14.07     69.32 o 
  -6   0   8     6652.59     6744.92    353.95 o 
  -5   0   8     7111.35     6457.55    230.91 o 
  -4   0   8      659.46      330.64     84.68 o 
  -3   0   8    28565.19    29590.76   2784.08 o 
  -2   0   8    26538.29    26804.31   1785.74 o 
  -1   0   8    28516.75    20266.46   1750.40 o 
   0   0   8     6799.48     7448.40    828.93 o 
   1   0   8     3792.21     3332.44    407.19 o 
   2   0   8    10921.32     8849.03    784.09 o 
   3   0   8    19880.36    23093.08   1033.60 o 
   4   0   8     2621.60     4097.44    270.09 o 
   5   0   8      179.87      235.07     91.51 o 
   6   0   8      730.24     1052.12     84.38 o 
   7   0   8      346.62      526.79     78.33 o 
   8   0   8      478.84      366.50     87.30 o 
   9   0   8     3003.55     3445.59    722.86 o 
 -10   1   8     1531.54     1189.88     89.86 o 
  -9   1   8     5904.85     6425.91    302.82 o 
  -8   1   8      119.37      251.88     96.78 o 
  -7   1   8      668.99      741.71     88.95 o 
  -6   1   8    13899.81    13760.15    640.24 o 
  -5   1   8     2183.43     2213.28    131.66 o 
  -4   1   8    11043.42    12694.50    618.64 o 
  -3   1   8     2733.64     3856.54    320.48 o 
  -2   1   8     3926.38     2878.49    198.08 o 
  -1   1   8     1104.10     1665.54    142.16 o 
   0   1   8    15746.75    16066.80   1725.95 o 
   1   1   8     4003.53     3074.94    290.19 o 
   2   1   8    17774.98    17236.79    248.28 o 
   3   1   8      428.88      521.42     97.36 o 
   4   1   8     1549.78     1464.99     97.03 o 
   5   1   8    16056.26    19516.92   1027.30 o 
   6   1   8     4013.73     3735.15    160.01 o 
   7   1   8      292.55      361.36     98.36 o 
   8   1   8        0.51       72.65     70.74 o 
 -10   2   8      853.06     1073.35    107.59 o 
  -9   2   8      354.01      249.05     72.33 o 
  -8   2   8      140.24      266.51    112.98 o 
  -7   2   8     6369.88     7629.66    412.29 o 
  -6   2   8     5844.69     5536.29    494.60 o 
  -5   2   8      368.97      274.50     96.16 o 
  -4   2   8    12726.15    13952.96    675.95 o 
  -3   2   8    23292.06    21847.09   1571.03 o 
  -2   2   8    15962.80    14339.38    578.10 o 
  -1   2   8     3858.29     4813.00    313.29 o 
   0   2   8       77.29       77.35    143.72 o 
   1   2   8    14111.17    12342.22    664.99 o 
   2   2   8    11697.19    14101.38   1225.85 o 
   3   2   8     3560.55     4176.72    233.87 o 
   4   2   8       54.74       35.86     88.43 o 
   5   2   8      492.32      734.64     97.05 o 
   6   2   8      593.05      805.71     68.53 o 
   7   2   8      494.14      425.70     67.56 o 
   8   2   8     3537.32     4222.43    212.28 o 
 -10   3   8     3788.15     3874.93    123.28 o 
  -9   3   8      347.97      597.69    109.56 o 
  -8   3   8     1398.14     1352.24    121.30 o 
  -7   3   8    14474.42    16349.70    269.50 o 
  -6   3   8      333.13      198.32    103.95 o 
  -5   3   8     1890.53     2724.45    158.03 o 
  -4   3   8      252.58      624.70    107.16 o 
  -3   3   8     3652.26     3062.29    238.86 o 
  -2   3   8     5801.91     7856.07    410.16 o 
  -1   3   8    17624.68    19461.06   1474.56 o 
   0   3   8     1724.83     1416.81    107.56 o 
   1   3   8    11630.45    12658.11    658.29 o 
   2   3   8     1001.50      949.28     88.08 o 
   3   3   8     1488.36     1384.97     89.19 o 
   4   3   8    11652.01    12218.71    706.14 o 
   5   3   8     1873.30     1722.50     82.57 o 
   6   3   8      405.47      435.26     63.80 o 
   7   3   8      137.91      207.02     77.30 o 
 -10   4   8      822.45      472.79     85.31 o 
  -9   4   8        4.69      109.01    105.13 o 
  -8   4   8     3379.48     3397.30    505.98 o 
  -7   4   8     2209.47     2022.35    156.47 o 
  -6   4   8      227.09      239.91    102.81 o 
  -5   4   8    17076.28    17915.38   1165.28 o 
  -4   4   8    21181.14    23586.27    885.97 o 
  -3   4   8    11970.05     8703.32    997.64 o 
  -2   4   8      786.59      992.07    122.10 o 
  -1   4   8     6513.53     7013.29    563.92 o 
   0   4   8    12301.47    11762.04    551.12 o 
   1   4   8     9649.37    11232.51    795.56 o 
   2   4   8     1331.38     1804.53    190.30 o 
   3   4   8      408.38      441.49     85.12 o 
   4   4   8       12.22      178.76     88.38 o 
   5   4   8      498.75      553.04     74.34 o 
   6   4   8      638.15      508.82     64.67 o 
   7   4   8     2983.67     2894.64    261.92 o 
 -10   5   8        3.20     -128.86    128.86 o 
  -9   5   8     1939.71     2228.56    116.16 o 
  -8   5   8     8530.83     8690.73    367.37 o 
  -7   5   8      379.94      466.71    131.25 o 
  -6   5   8     1342.45     1697.83    129.62 o 
  -5   5   8      150.11      321.68     84.15 o 
  -4   5   8     7847.25     7577.94    369.70 o 
  -3   5   8     4378.11     5028.02    327.61 o 
  -2   5   8    16455.85    19689.70   1442.38 o 
  -1   5   8     2995.34     2761.76    110.63 o 
   0   5   8     3820.09     3474.31    226.65 o 
   1   5   8     1304.88     1419.52    162.08 o 
   2   5   8      638.01      784.62    122.38 o 
   3   5   8    13474.46    13787.91   1552.73 o 
   4   5   8     2202.25     2025.19    105.03 o 
   5   5   8      210.98      262.53     66.78 o 
   6   5   8      603.16      884.93    191.86 o 
  -9   6   8     1034.90      990.12    109.06 o 
  -8   6   8      892.84      895.88    110.24 o 
  -7   6   8        6.88       -2.83    105.89 o 
  -6   6   8     9099.83     8014.86   1341.74 o 
  -5   6   8     9883.54    10172.30    507.85 o 
  -4   6   8     2217.43     2431.03    160.90 o 
  -3   6   8      487.04      785.27    119.46 o 
  -2   6   8     4332.43     4297.27    326.64 o 
  -1   6   8    11741.97    13642.05    608.03 o 
   0   6   8     6154.61     7963.63    218.67 o 
   1   6   8      750.07     1144.47    158.69 o 
   2   6   8      558.12      486.80     73.53 o 
   3   6   8       23.60      152.17     76.32 o 
   4   6   8      541.62      464.39     75.48 o 
   5   6   8      340.17      392.98     80.91 o 
   6   6   8     2201.34     2027.49    143.49 o 
  -9   7   8     6163.88     4434.50    111.02 o 
  -8   7   8        2.11      205.22    105.76 o 
  -7   7   8      128.19      322.29    127.65 o 
  -6   7   8      516.69      605.41     87.01 o 
  -5   7   8     1149.65     1213.82    104.48 o 
  -4   7   8     3376.77     2997.15    101.95 o 
  -3   7   8     9036.03     8760.04    574.77 o 
  -2   7   8     2388.14     2450.15    325.49 o 
  -1   7   8     1566.80     1467.10    107.93 o 
   0   7   8     1022.69     1248.83    224.69 o 
   1   7   8      765.96      765.64    119.56 o 
   2   7   8     7355.53     7576.73    889.40 o 
   3   7   8     1605.41     1107.70     75.00 o 
   4   7   8       53.46      289.06     90.88 o 
   5   7   8      689.61      695.30     67.32 o 
  -8   8   8       16.96     -101.23    101.23 o 
  -7   8   8     5374.21     4079.74    551.48 o 
  -6   8   8     6876.66     5869.91    320.22 o 
  -5   8   8     1989.81     1819.98     75.86 o 
  -4   8   8      123.38      290.32     82.62 o 
  -3   8   8     3844.34     4316.82    145.46 o 
  -2   8   8     3376.31     4056.46    202.29 o 
  -1   8   8     3931.94     3809.94    146.45 o 
   0   8   8      121.39      172.01     78.64 o 
   1   8   8      605.60      605.16     84.67 o 
   2   8   8      328.77      344.47     92.86 o 
   3   8   8      580.46      680.88    238.24 o 
   4   8   8      186.13       79.30     83.75 o 
  -8   9   8       14.09      -20.09    106.88 o 
  -7   9   8      601.14      693.31     78.68 o 
  -6   9   8      321.62      595.08     71.85 o 
  -5   9   8     2551.30     1852.58     73.51 o 
  -4   9   8     5306.57     4211.16    379.80 o 
  -3   9   8     2061.08     2440.96    125.30 o 
  -2   9   8      173.69      327.31    128.73 o 
  -1   9   8     2518.39     2318.01    152.05 o 
   0   9   8      366.68      352.13     75.15 o 
   1   9   8     4714.01     4840.02    194.46 o 
   2   9   8      602.72      330.70     71.26 o 
   3   9   8       39.31      211.74    130.58 o 
  -7  10   8     3246.65     2701.35    116.76 o 
  -6  10   8      168.68      301.19     68.58 o 
  -5  10   8      603.41      560.35     76.19 o 
  -4  10   8     1035.09     1188.61    112.62 o 
  -3  10   8     3053.82     3443.53    126.04 o 
  -2  10   8     3169.76     2698.76    119.78 o 
  -1  10   8      254.50      239.94     97.20 o 
   0  10   8      659.62      851.61     95.62 o 
   1  10   8      446.43      460.43     92.96 o 
  -5  11   8     1578.07     1069.27     79.92 o 
  -4  11   8     1057.81     1010.66     86.92 o 
  -3  11   8       19.20       75.99     87.44 o 
  -2  11   8     1115.95      995.29    140.99 o 
  -1  11   8      295.27      206.78     68.28 o 
   0 -12   9      746.60      915.49     90.18 o 
   1 -12   9      180.15      306.27     99.27 o 
   2 -12   9       59.75      132.89     91.07 o 
   3 -12   9     3708.84     3851.58    532.06 o 
   4 -12   9      879.53      636.50    166.36 o 
  -2 -11   9       52.28      149.85     54.87 o 
  -1 -11   9     2404.06     2680.84    309.45 o 
   0 -11   9     3453.97     3162.33    377.54 o 
   1 -11   9      664.90      509.54     76.72 o 
   2 -11   9       30.20      202.84     78.04 o 
   3 -11   9        4.43      121.51     73.83 o 
   4 -11   9       96.61      202.22     74.87 o 
   5 -11   9     1664.67     1301.19     95.81 o 
   6 -11   9     3732.82     3785.41    386.72 o 
  -4 -10   9      719.16      525.77    124.04 o 
  -3 -10   9     2033.62     1535.56     91.02 o 
  -2 -10   9       72.27       20.50     77.17 o 
  -1 -10   9     1283.33     1168.22     73.50 o 
   0 -10   9      677.05      767.09     95.20 o 
   1 -10   9        4.07      163.08     85.61 o 
   2 -10   9     8759.61     9168.31   1213.97 o 
   3 -10   9     1506.38     1280.40    197.95 o 
   4 -10   9       13.72       23.48    100.76 o 
   5 -10   9     1178.50     1712.90    182.41 o 
   6 -10   9      796.87      824.88    111.01 o 
   7 -10   9      362.42      367.80     85.84 o 
  -5  -9   9      971.26     1132.89    148.50 o 
  -4  -9   9       42.20      134.66    138.01 o 
  -3  -9   9      208.88      346.85     62.59 o 
  -2  -9   9     3748.36     3828.23    207.38 o 
  -1  -9   9     3306.54     2992.50    376.86 o 
   0  -9   9      808.28      581.61     83.26 o 
   1  -9   9       91.19      384.89     81.77 o 
   2  -9   9        8.03       81.92     83.07 o 
   3  -9   9      419.12      306.28     91.69 o 
   4  -9   9     2576.83     2021.41    137.53 o 
   5  -9   9     9531.40     9504.47   1421.64 o 
   6  -9   9        6.76      109.15    112.48 o 
   7  -9   9       37.76      161.03    131.48 o 
  -6  -8   9       95.89      148.37     58.74 o 
  -5  -8   9     1070.08      818.51     83.71 o 
  -4  -8   9     3363.33     3157.29    258.59 o 
  -3  -8   9      127.50      175.46     87.97 o 
  -2  -8   9      968.03      918.24    170.50 o 
  -1  -8   9     2223.05     2502.61    183.79 o 
   0  -8   9       34.46      188.18     69.84 o 
   1  -8   9    18194.17    16733.49   1082.45 o 
   2  -8   9     1698.98     1830.06    198.87 o 
   3  -8   9      372.34      528.09     85.67 o 
   4  -8   9     2069.58     1777.13     93.63 o 
   5  -8   9     2044.21     1616.53    257.30 o 
   6  -8   9      295.28      306.42     75.62 o 
   7  -8   9     2250.64     2066.75    283.41 o 
   8  -8   9      484.29      654.02     83.10 o 
  -6  -7   9      511.34      785.19     79.27 o 
  -5  -7   9      291.50      525.92     80.22 o 
  -4  -7   9     2064.68     1868.35    180.50 o 
  -3  -7   9     5988.71     5348.53    767.63 o 
  -2  -7   9     5418.46     5363.04    868.42 o 
  -1  -7   9      796.53      754.46     92.58 o 
   0  -7   9      920.42      803.07     99.17 o 
   1  -7   9     1888.97     1890.83    262.21 o 
   2  -7   9     3348.30     2548.01    395.40 o 
   3  -7   9     1970.89     1414.77     89.20 o 
   4  -7   9     9290.89     7899.66   1053.80 o 
   5  -7   9        0.70      -23.74     92.75 o 
   6  -7   9      364.35      268.66    123.23 o 
   7  -7   9     6247.81     7673.53    907.49 o 
   8  -7   9       47.54       45.66     98.54 o 
  -7  -6   9      203.52      298.94     69.77 o 
  -6  -6   9     2184.28     1614.36    145.00 o 
  -5  -6   9     4742.77     4388.25    374.23 o 
  -4  -6   9       62.84        7.41     69.29 o 
  -3  -6   9     1551.18     1528.82    126.46 o 
  -2  -6   9     3705.18     3475.42    354.14 o 
  -1  -6   9      357.04      576.35    100.40 o 
   0  -6   9    27467.72    29459.35   3728.90 o 
   1  -6   9     1398.80     1878.50    335.04 o 
   2  -6   9       30.94      220.81    121.12 o 
   3  -6   9    13958.94    10568.84   1539.35 o 
   4  -6   9     2336.92     2118.05    244.20 o 
   5  -6   9      743.81      612.16    140.06 o 
   6  -6   9     1893.55     1458.76     85.89 o 
   7  -6   9      240.82      275.84     83.25 o 
   8  -6   9       20.33       37.65     76.99 o 
  -8  -5   9      898.76      989.53     95.01 o 
  -7  -5   9      709.55     1024.89    159.19 o 
  -6  -5   9     1011.71     1151.71     72.44 o 
  -5  -5   9     2275.55     2331.81     90.71 o 
  -4  -5   9    10173.98    10741.92    484.56 o 
  -3  -5   9     7057.48     7397.36    822.96 o 
  -2  -5   9     2630.68     2336.63    150.24 o 
  -1  -5   9     5278.93     3694.78    344.59 o 
   0  -5   9     4020.20     4752.04    485.64 o 
   1  -5   9     5738.58     5308.94    761.37 o 
   2  -5   9     2413.78     2172.39    231.23 o 
   3  -5   9    12562.76    10069.05   1686.98 o 
   4  -5   9      125.07      108.69     90.18 o 
   5  -5   9     1234.45     1135.81    147.75 o 
   6  -5   9    14054.21    13184.18   1382.99 o 
   7  -5   9       86.69      -72.66     72.66 o 
   8  -5   9     1409.76     1239.56     77.92 o 
   9  -5   9       20.95       28.82    100.18 o 
  -8  -4   9       60.81      148.38     65.82 o 
  -7  -4   9     1642.20     1460.41    193.19 o 
  -6  -4   9     4502.48     4751.97    511.05 o 
  -5  -4   9     1227.40     1179.13     91.87 o 
  -4  -4   9      195.82      183.39     81.05 o 
  -3  -4   9     7205.85     6321.70    785.87 o 
  -2  -4   9      285.51      280.11     89.42 o 
  -1  -4   9    30767.71    29260.48   2880.88 o 
   0  -4   9     1109.54     1830.64    153.55 o 
   1  -4   9       30.67      315.40    119.34 o 
   2  -4   9    15447.47    10874.84   1631.39 o 
   3  -4   9     2368.99     2387.13    171.37 o 
   4  -4   9      736.33      709.73    129.38 o 
   5  -4   9     1112.43     1105.72     87.96 o 
   6  -4   9      252.44      427.00     95.12 o 
   7  -4   9       18.05       15.48     71.58 o 
   8  -4   9     2635.65     2427.03    308.73 o 
   9  -4   9     1739.41     2181.34    147.20 o 
  -9  -3   9      841.74     1014.99    171.48 o 
  -8  -3   9      621.61      915.80     95.14 o 
  -7  -3   9     1770.21     2415.18    149.71 o 
  -6  -3   9     2321.98     2559.65     98.54 o 
  -5  -3   9     7802.03     7740.47    670.74 o 
  -4  -3   9     4571.19     5695.76    268.21 o 
  -3  -3   9       66.54      108.96    108.50 o 
  -2  -3   9     5908.31     4045.64    342.57 o 
  -1  -3   9     3344.42     3705.59    462.47 o 
   0  -3   9     4720.60     3790.34    471.90 o 
   1  -3   9     1158.58     1584.15    160.57 o 
   2  -3   9    12055.37     9211.90    600.65 o 
   3  -3   9      619.35      506.11    117.71 o 
   4  -3   9     2046.59     1979.24    279.80 o 
   5  -3   9    18242.46    19612.95   2116.66 o 
   6  -3   9       30.23       21.45     81.95 o 
   7  -3   9     2494.48     1957.46    222.09 o 
   8  -3   9      166.52      518.70     83.01 o 
   9  -3   9       20.22      176.43     65.51 o 
  -9  -2   9       74.67      239.38     66.97 o 
  -8  -2   9     1834.41     1549.73    120.93 o 
  -7  -2   9     4013.17     3688.43    369.99 o 
  -6  -2   9     2920.29     2748.71    115.80 o 
  -5  -2   9      116.82      268.87     88.89 o 
  -4  -2   9    13864.28    14157.00    535.58 o 
  -3  -2   9      606.62      450.19    103.89 o 
  -2  -2   9    39204.95    32598.45   1268.09 o 
  -1  -2   9      350.35      779.05    159.63 o 
   0  -2   9      177.18      160.81    164.50 o 
   1  -2   9    44879.71    37604.45   3188.91 o 
   2  -2   9     5747.97     6573.31    893.15 o 
   3  -2   9     1806.92     1208.88    104.26 o 
   4  -2   9      677.77     1234.58     98.58 o 
   5  -2   9       12.26      164.36     96.11 o 
   6  -2   9       33.18      -70.80     89.45 o 
   7  -2   9     4505.82     3977.86    586.94 o 
   8  -2   9     2441.17     3411.50    176.75 o 
   9  -2   9      324.08      603.13     82.08 o 
  -9  -1   9      479.01      673.93     75.59 o 
  -8  -1   9     3191.38     3206.77    335.28 o 
  -7  -1   9     3417.26     3391.96    280.01 o 
  -6  -1   9     6247.78     5561.07    242.82 o 
  -5  -1   9     3777.34     4615.12    415.99 o 
  -4  -1   9       43.66      205.09    100.68 o 
  -3  -1   9     9847.01     8270.94    266.07 o 
  -2  -1   9     6643.64     6371.42    398.56 o 
  -1  -1   9     9602.75     9651.81    778.41 o 
   0  -1   9      669.50     1071.19    147.93 o 
   1  -1   9    10117.96     7081.33    765.77 o 
   2  -1   9     1363.52     1269.67    213.61 o 
   3  -1   9     2362.10     2731.45    154.50 o 
   4  -1   9    26933.62    27269.74   3745.30 o 
   5  -1   9        3.87       99.27     95.28 o 
   6  -1   9      841.51      774.51     98.05 o 
   7  -1   9      960.84     1115.35    102.49 o 
   8  -1   9       36.15       17.02     69.37 o 
  -9   0   9     1624.31     1290.56    221.42 o 
  -8   0   9     1558.42     1577.68    227.30 o 
  -7   0   9     1264.43     1376.43     96.12 o 
  -6   0   9      938.30      913.58     82.79 o 
  -5   0   9    15191.18    14445.13    720.83 o 
  -4   0   9     2445.31     2709.35    131.76 o 
  -3   0   9    22658.13    23646.32   3280.03 o 
  -2   0   9      378.93      606.54    127.62 o 
  -1   0   9      656.21      720.89    181.30 o 
   0   0   9    44736.79    41112.92   2137.49 o 
   1   0   9     8228.77     9982.77    913.03 o 
   2   0   9      812.31     1399.27    133.15 o 
   3   0   9      144.16      404.43     98.38 o 
   4   0   9       11.31       25.67     82.97 o 
   5   0   9      602.73      369.97     82.40 o 
   6   0   9     4253.82     5680.09    461.88 o 
   7   0   9     3146.77     4443.88    381.54 o 
   8   0   9      301.83      563.09     67.31 o 
  -9   1   9     3607.42     3589.52    320.45 o 
  -8   1   9     4719.62     4786.47    500.24 o 
  -7   1   9     6452.90     5740.10    499.54 o 
  -6   1   9     1823.71     2032.53    106.85 o 
  -5   1   9      451.58      476.79     84.38 o 
  -4   1   9     5877.15     5991.78    565.88 o 
  -3   1   9     6367.87     6816.52    644.41 o 
  -2   1   9     4569.80     5735.57    302.22 o 
  -1   1   9      382.26      196.86    124.17 o 
   0   1   9     7268.92     4740.39    386.04 o 
   1   1   9     4399.84     4830.14    427.48 o 
   2   1   9     2621.50     2703.10    120.32 o 
   3   1   9    34680.80    37744.27   1575.72 o 
   4   1   9       80.20      265.47    101.67 o 
   5   1   9      183.27      354.09    102.01 o 
   6   1   9     2540.83     2559.93    185.35 o 
   7   1   9       94.14      140.75     69.13 o 
   8   1   9     1285.76     1015.80    134.67 o 
 -10   2   9      610.17      597.85    196.43 o 
  -9   2   9      795.40      834.28    190.58 o 
  -8   2   9      619.63      875.95    110.85 o 
  -7   2   9      635.02      660.59     98.07 o 
  -6   2   9    11275.42    10727.35    541.21 o 
  -5   2   9     1965.75     1874.81     91.46 o 
  -4   2   9    16832.06    14179.57   1720.15 o 
  -3   2   9     1186.75     1145.35    127.02 o 
  -2   2   9       67.57      260.45    133.65 o 
  -1   2   9    35633.93    32399.70   2112.53 o 
   0   2   9     7578.05     8719.62   1303.02 o 
   1   2   9      607.41      745.33    103.05 o 
   2   2   9      533.67      540.98    116.02 o 
   3   2   9       29.12      221.04     97.49 o 
   4   2   9      297.09      355.24     84.31 o 
   5   2   9     4853.68     4938.08    307.58 o 
   6   2   9     2477.46     3061.31    233.10 o 
   7   2   9      246.96      327.34     78.12 o 
   8   2   9       52.33       90.87    105.92 o 
 -10   3   9     2798.69     2354.56    169.93 o 
  -9   3   9     3049.70     2866.43     91.36 o 
  -8   3   9     2738.55     2933.66    109.26 o 
  -7   3   9      594.30      696.98    101.32 o 
  -6   3   9      103.63      322.17    106.20 o 
  -5   3   9     8668.22     8405.04    234.27 o 
  -4   3   9     9463.47     9021.24    590.37 o 
  -3   3   9     3764.29     4508.03    287.36 o 
  -2   3   9      146.01      124.16    113.28 o 
  -1   3   9     2080.31     1774.71    121.55 o 
   0   3   9     2882.43     2746.41    131.26 o 
   1   3   9     4028.60     4048.40    146.10 o 
   2   3   9    24516.21    26557.41   1496.21 o 
   3   3   9       90.43      220.84     85.94 o 
   4   3   9      311.62      461.31     82.21 o 
   5   3   9     5583.92     6301.84    283.62 o 
   6   3   9       70.14       22.35     73.03 o 
   7   3   9     1213.50      953.36    101.65 o 
  -9   4   9      359.34      586.63    103.98 o 
  -8   4   9     1743.46     1744.98    113.23 o 
  -7   4   9    10243.41    11328.08    469.08 o 
  -6   4   9     2205.98     2153.36    234.48 o 
  -5   4   9     5249.79     5145.10    308.64 o 
  -4   4   9     1007.81     1107.37     90.06 o 
  -3   4   9      536.74      485.23     95.21 o 
  -2   4   9    31268.69    31013.71   2353.69 o 
  -1   4   9     3943.07     5086.87    303.73 o 
   0   4   9        1.94      297.18    125.51 o 
   1   4   9     4127.58     4601.15    345.89 o 
   2   4   9      428.90      841.69    135.14 o 
   3   4   9      193.42      223.33     96.93 o 
   4   4   9     3980.93     3766.81    237.08 o 
   5   4   9     1746.40     2315.09    175.47 o 
   6   4   9       63.21      122.28     71.78 o 
   7   4   9      313.76      434.82     81.01 o 
  -9   5   9     1080.31      953.90    115.85 o 
  -8   5   9        2.28      162.48    110.82 o 
  -7   5   9      100.89      161.63    107.57 o 
  -6   5   9     8102.25     8461.68    832.00 o 
  -5   5   9     3843.36     4028.32    108.71 o 
  -4   5   9     2500.26     2430.15    126.65 o 
  -3   5   9      454.11      524.03     99.85 o 
  -2   5   9      507.73      335.68    120.00 o 
  -1   5   9     1491.31     1307.06    124.12 o 
   0   5   9     1678.02     1672.69    175.29 o 
   1   5   9    16875.51    18743.36   1062.91 o 
   2   5   9        3.71      107.41     91.84 o 
   3   5   9       22.67      266.63    103.75 o 
   4   5   9     4506.56     4623.79    575.04 o 
   5   5   9       88.21      136.79     77.69 o 
   6   5   9      912.39      968.75     90.07 o 
  -9   6   9     1361.06      989.45    153.00 o 
  -8   6   9     6468.70     6247.10    254.63 o 
  -7   6   9      811.68      824.94    125.21 o 
  -6   6   9     1518.33     1681.54    103.88 o 
  -5   6   9     2025.34     2393.59     99.06 o 
  -4   6   9        8.20       93.37     88.91 o 
  -3   6   9    25758.27    27463.80   1463.28 o 
  -2   6   9     4682.35     4563.58    636.91 o 
  -1   6   9      215.56      540.39    106.42 o 
   0   6   9     5109.56     5733.87    158.86 o 
   1   6   9      784.08     1022.36    109.45 o 
   2   6   9       56.32      128.03    103.13 o 
   3   6   9     2240.95     2051.71    178.72 o 
   4   6   9     1668.02     1606.67    147.73 o 
   5   6   9       64.15       75.60     73.06 o 
  -8   7   9      539.63      464.24    114.46 o 
  -7   7   9     3123.02     3309.17    254.20 o 
  -6   7   9     4235.57     3320.45    208.00 o 
  -5   7   9     2083.93     1612.82    110.39 o 
  -4   7   9      843.77      997.16     97.19 o 
  -3   7   9       10.41      113.25    125.90 o 
  -2   7   9     2196.37     2194.56    167.78 o 
  -1   7   9     1026.34     1024.48    121.88 o 
   0   7   9    10657.00    10313.33   1255.71 o 
   1   7   9       37.39      165.10    101.42 o 
   2   7   9       74.89      167.25    118.60 o 
   3   7   9     3528.65     3948.20    311.82 o 
   4   7   9      127.86      121.65     71.38 o 
  -8   8   9      663.51      634.72     99.12 o 
  -7   8   9      615.92      686.14     92.34 o 
  -6   8   9     1665.53     1605.75    122.80 o 
  -5   8   9      260.27      424.69     84.90 o 
  -4   8   9     8136.95     8341.71    694.78 o 
  -3   8   9      396.55      294.94    119.40 o 
  -2   8   9      195.66      263.10    107.93 o 
  -1   8   9     3823.33     4002.07    151.66 o 
   0   8   9     1178.52     1090.47     97.29 o 
   1   8   9        9.49       77.65     87.25 o 
   2   8   9      961.17      920.38     93.62 o 
   3   8   9      779.11      832.20     95.42 o 
  -7   9   9     2568.31     1868.23    247.53 o 
  -6   9   9      889.06      522.75     80.33 o 
  -5   9   9     1154.16     1012.76     74.13 o 
  -4   9   9      621.58      662.14    180.58 o 
  -3   9   9     1493.16     1537.07    122.26 o 
  -2   9   9      587.92      671.19    113.83 o 
  -1   9   9     5497.98     5657.23    137.86 o 
   0   9   9        7.84      -55.32     73.90 o 
   1   9   9      159.05       51.57    146.19 o 
   2   9   9     2800.15     3133.15    119.02 o 
  -6  10   9      214.21      202.16     68.94 o 
  -5  10   9     4487.29     4405.19    337.27 o 
  -4  10   9      791.03      607.29    110.14 o 
  -3  10   9      132.76      137.12    161.70 o 
  -2  10   9     2659.87     2681.58    240.00 o 
  -1  10   9      770.02      572.71    130.10 o 
   0  10   9        0.90       88.20     78.85 o 
  -3  11   9       27.18      -14.39     98.81 o 
   1 -12  10     3617.36     3857.20    714.11 o 
   2 -12  10       13.54       41.82     88.36 o 
   3 -12  10       35.11       53.14    100.34 o 
  -2 -11  10      516.42      314.10     68.14 o 
  -1 -11  10        0.81       54.52     77.25 o 
   0 -11  10      502.69     1008.35    166.90 o 
   1 -11  10      325.03      162.02     84.86 o 
   2 -11  10      137.16      188.37     74.53 o 
   3 -11  10     2111.50     1890.34    154.96 o 
   4 -11  10      854.84      810.30    100.90 o 
   5 -11  10       55.30       58.71     86.69 o 
  -3 -10  10        3.19      142.42     64.56 o 
  -2 -10  10      506.65      528.53     76.37 o 
  -1 -10  10     1664.81     1577.03    154.96 o 
   0 -10  10     7168.08     8933.23    897.42 o 
   1 -10  10       32.49      167.51     75.38 o 
   2 -10  10       30.37       75.87    116.26 o 
   3 -10  10     2653.87     2659.51    228.74 o 
   4 -10  10       14.85      231.00     73.57 o 
   5 -10  10     2703.45     2202.23    277.73 o 
   6 -10  10     1051.79      725.66    142.44 o 
  -5  -9  10      175.60      194.53    133.91 o 
  -4  -9  10     4161.51     4113.48    346.57 o 
  -3  -9  10      575.33      464.60     72.10 o 
  -2  -9  10       21.77       49.64     80.24 o 
  -1  -9  10     1249.30     1489.74    130.33 o 
   0  -9  10      187.64       92.98     81.83 o 
   1  -9  10      132.62      282.30    118.56 o 
   2  -9  10     4641.69     3756.11    453.20 o 
   3  -9  10     2604.52     2540.64    280.44 o 
   4  -9  10       68.81      155.81     74.94 o 
   5  -9  10     2197.79     1641.17    193.71 o 
   6  -9  10     3478.42     3296.74    329.04 o 
   7  -9  10      919.51     1068.72    102.39 o 
  -5  -8  10       13.87      120.00     68.62 o 
  -4  -8  10      134.74      199.71     65.43 o 
  -3  -8  10     1771.47     1386.70    112.89 o 
  -2  -8  10     2863.02     2520.42    394.69 o 
  -1  -8  10    10813.34    12357.77   1122.46 o 
   0  -8  10       73.60       99.20     81.20 o 
   1  -8  10      154.51      294.56     85.24 o 
   2  -8  10    10063.96     8967.36   1311.23 o 
   3  -8  10      121.61      187.33     93.99 o 
   4  -8  10     4203.41     3624.68    465.54 o 
   5  -8  10      921.91      694.39     93.07 o 
   6  -8  10      172.01      128.51     79.49 o 
   7  -8  10     1248.50      910.19    168.55 o 
  -6  -7  10       10.62       -6.71     77.26 o 
  -5  -7  10     7020.57     6433.06    454.28 o 
  -4  -7  10      659.11      550.41     73.66 o 
  -3  -7  10       51.24       11.57     88.14 o 
  -2  -7  10     4202.99     4063.97    410.01 o 
  -1  -7  10      824.12      769.18    106.96 o 
   0  -7  10      404.39      811.50    106.34 o 
   1  -7  10     5527.44     5002.95    551.45 o 
   2  -7  10     2033.27     1709.24    123.63 o 
   3  -7  10      341.98      213.26     86.68 o 
   4  -7  10     3274.62     2538.26    614.27 o 
   5  -7  10     6469.76     5746.77    905.78 o 
   6  -7  10     1492.18     2041.83    217.68 o 
   7  -7  10      960.37      727.34    122.87 o 
   8  -7  10      228.20      338.78     73.52 o 
  -7  -6  10      469.93      341.30     63.69 o 
  -6  -6  10      355.37      388.94     71.69 o 
  -5  -6  10      461.55      441.74    106.58 o 
  -4  -6  10     2002.11     1749.56    113.73 o 
  -3  -6  10      545.82      671.52     79.71 o 
  -2  -6  10     8380.81     8899.13    950.99 o 
  -1  -6  10      289.25      275.76     84.47 o 
   0  -6  10     1771.50     1894.12    261.17 o 
   1  -6  10    21962.89    18331.19    865.38 o 
   2  -6  10        4.78      -93.59     93.59 o 
   3  -6  10     3327.68     2791.29    540.51 o 
   4  -6  10       32.81      170.06     97.76 o 
   5  -6  10      489.62      712.95    111.38 o 
   6  -6  10     3735.70     3042.80    361.17 o 
   7  -6  10     3747.71     3574.54    601.64 o 
   8  -6  10       40.95       57.23     73.47 o 
  -7  -5  10        0.08       47.35     94.44 o 
  -6  -5  10     8299.79     8047.14   1063.93 o 
  -5  -5  10      369.73      434.81     89.52 o 
  -4  -5  10        0.82      132.27     85.86 o 
  -3  -5  10     7920.47     7171.41    774.43 o 
  -2  -5  10     1630.77     1992.52    275.22 o 
  -1  -5  10      612.99     1047.87    123.33 o 
   0  -5  10     3754.73     3835.91    387.86 o 
   1  -5  10     4528.20     3951.32    413.55 o 
   2  -5  10        1.41      283.27    106.99 o 
   3  -5  10     9125.96     7060.75    515.70 o 
   4  -5  10     7654.34     8212.31    325.49 o 
   5  -5  10     1049.52     1010.49    141.20 o 
   6  -5  10      386.39      497.70     93.60 o 
   7  -5  10     1194.43     1513.92    154.46 o 
   8  -5  10      848.97     1170.45    175.66 o 
  -8  -4  10      121.82      248.65     68.18 o 
  -7  -4  10      204.29      238.58     74.78 o 
  -6  -4  10      862.17      765.35     99.32 o 
  -5  -4  10     1861.10     2143.14     98.86 o 
  -4  -4  10     1396.36     1700.41    127.05 o 
  -3  -4  10    12424.31    12571.29   1496.61 o 
  -2  -4  10      165.04      108.72     92.26 o 
  -1  -4  10     2231.28     2134.16    112.62 o 
   0  -4  10    28569.95    27252.69   3021.54 o 
   1  -4  10      242.52      516.36    106.63 o 
   2  -4  10     2946.69     2810.52    222.32 o 
   3  -4  10      412.65      369.61    115.60 o 
   4  -4  10      380.73      504.67    209.99 o 
   5  -4  10     3488.08     2994.52    356.40 o 
   6  -4  10     8319.94     9400.33    672.33 o 
   7  -4  10      269.25      731.16     97.28 o 
   8  -4  10      431.43      558.35     89.99 o 
  -8  -3  10       64.62       95.15    113.96 o 
  -7  -3  10     5870.53     6308.34    681.51 o 
  -6  -3  10      263.10      237.16     80.08 o 
  -5  -3  10       18.00      130.67     87.80 o 
  -4  -3  10    11632.32    13065.90    372.29 o 
  -3  -3  10     2883.35     3017.91    195.14 o 
  -2  -3  10      334.49      450.07    106.90 o 
  -1  -3  10     2124.17     2686.65    471.39 o 
   0  -3  10     2057.89     1194.16    169.71 o 
   1  -3  10      494.12      439.37    140.01 o 
   2  -3  10    11767.98     9935.74   1385.98 o 
   3  -3  10    10598.51     9876.73   1192.02 o 
   4  -3  10     2673.67     2540.36    341.85 o 
   5  -3  10      311.85      165.43     93.66 o 
   6  -3  10     2360.26     2836.65    267.03 o 
   7  -3  10     1259.85     1818.12    290.37 o 
   8  -3  10     2635.49     2557.45    253.47 o 
  -9  -2  10      168.69      106.32     71.19 o 
  -8  -2  10      685.64      883.48     84.29 o 
  -7  -2  10     1710.46     1383.45    138.83 o 
  -6  -2  10     1824.92     2239.24     89.56 o 
  -5  -2  10     2589.34     2769.11    254.54 o 
  -4  -2  10     6935.81     7460.65    702.24 o 
  -3  -2  10     3936.71     3758.74    142.17 o 
  -2  -2  10     6226.32     5331.67    390.77 o 
  -1  -2  10    46772.73    46888.13   4894.42 o 
   0  -2  10      122.71      298.88    139.20 o 
   1  -2  10     1605.05     1924.57    138.90 o 
   2  -2  10     1549.20     1112.17    142.65 o 
   3  -2  10      151.69      214.37    104.27 o 
   4  -2  10     4710.95     4102.22    321.24 o 
   5  -2  10     7610.96     7752.85    849.64 o 
   6  -2  10      749.06     1269.19    105.20 o 
   7  -2  10      502.71      610.57     89.12 o 
   8  -2  10      561.73      553.70    107.54 o 
  -9  -1  10       43.63        8.18     83.07 o 
  -8  -1  10     3938.63     3792.99    213.30 o 
  -7  -1  10      108.21      220.81     81.62 o 
  -6  -1  10      644.55      600.08    123.70 o 
  -5  -1  10    17565.84    18801.95   1261.80 o 
  -4  -1  10     8808.42    10031.15    432.00 o 
  -3  -1  10        4.82      202.41    119.95 o 
  -2  -1  10     1420.33     2170.18    302.85 o 
  -1  -1  10     5302.03     3586.92    221.07 o 
   0  -1  10      210.11      644.76    143.15 o 
   1  -1  10    16158.36    14207.67    961.00 o 
   2  -1  10    17339.23    17693.02    486.09 o 
   3  -1  10     3826.70     4082.46    348.95 o 
   4  -1  10      412.40      437.27    104.67 o 
   5  -1  10     4756.34     6573.69    222.94 o 
   6  -1  10     2090.33     2785.25    297.93 o 
   7  -1  10     4379.14     4143.41    541.28 o 
   8  -1  10       10.23      198.64    136.88 o 
  -9   0  10      649.41      630.22     71.35 o 
  -8   0  10     2242.46     1849.24    100.55 o 
  -7   0  10     3009.50     2873.88    197.28 o 
  -6   0  10      822.48      899.79    103.80 o 
  -5   0  10     7829.83     9898.13    269.32 o 
  -4   0  10     2963.80     2544.68    173.90 o 
  -3   0  10     4863.89     5198.80    319.26 o 
  -2   0  10    48641.18    49677.57   2545.03 o 
  -1   0  10        8.21      445.02    169.20 o 
   0   0  10       32.84      326.52    141.78 o 
   1   0  10     6782.24     5749.00    323.05 o 
   2   0  10       12.85      -35.15    148.26 o 
   3   0  10     3531.40     3682.83    242.12 o 
   4   0  10     4964.34     5821.74    592.83 o 
   5   0  10     1673.02     2159.89    184.23 o 
   6   0  10       19.91      187.05    109.11 o 
   7   0  10     1504.12     1633.36    230.40 o 
   8   0  10      229.55      313.95     91.91 o 
  -9   1  10     3343.61     3340.80    207.39 o 
  -8   1  10      172.13      177.14     76.49 o 
  -7   1  10       65.65      191.99     88.95 o 
  -6   1  10    13987.02    12528.71    879.75 o 
  -5   1  10     2836.51     3465.28    260.79 o 
  -4   1  10       16.60      162.35    122.76 o 
  -3   1  10        5.76      176.11    117.62 o 
  -2   1  10     1278.63     1092.32    145.88 o 
  -1   1  10        0.64      244.36    132.20 o 
   0   1  10    14428.41    15396.75    984.38 o 
   1   1  10    20836.20    20960.55   1220.76 o 
   2   1  10     3492.56     3413.90    166.97 o 
   3   1  10       14.80      190.18    102.65 o 
   4   1  10     3221.28     3070.31    279.04 o 
   5   1  10     3173.32     3340.01    284.84 o 
   6   1  10     4374.91     3904.68    148.42 o 
   7   1  10        5.55       89.17     75.91 o 
  -9   2  10     1970.11     1326.65    312.55 o 
  -8   2  10     2855.61     2936.69    492.97 o 
  -7   2  10      337.14      633.74     89.98 o 
  -6   2  10     2401.81     2651.07    116.74 o 
  -5   2  10     3809.06     4277.83    199.20 o 
  -4   2  10     1951.53     2065.13    190.40 o 
  -3   2  10    42914.52    47921.20   2128.57 o 
  -2   2  10      420.26       48.15    127.45 o 
  -1   2  10      439.31      751.68    136.90 o 
   0   2  10     9578.67     8078.79    968.58 o 
   1   2  10      188.70      242.27    129.47 o 
   2   2  10     3943.29     4076.38    145.91 o 
   3   2  10     1899.16     2324.85    187.31 o 
   4   2  10     1192.29     1352.92     82.56 o 
   5   2  10      359.89      370.99     83.65 o 
   6   2  10     1670.52     1897.55    138.81 o 
   7   2  10      405.46      383.28     72.91 o 
  -9   3  10      336.29      423.45     83.28 o 
  -8   3  10       33.32       61.61     94.50 o 
  -7   3  10    13779.55    14502.76    601.68 o 
  -6   3  10     2997.02     2584.13    164.63 o 
  -5   3  10      196.49      327.38     81.63 o 
  -4   3  10     1435.46     1326.94    104.78 o 
  -3   3  10       25.27      207.78    101.47 o 
  -2   3  10      251.34      393.39    131.88 o 
  -1   3  10    11173.76    11396.59    321.10 o 
   0   3  10    13713.47    12771.89    417.14 o 
   1   3  10     1831.29     1635.06    167.94 o 
   2   3  10     2433.50     2448.58    124.20 o 
   3   3  10     6859.79     7614.56    638.77 o 
   4   3  10     3339.37     3719.86    224.55 o 
   5   3  10     3136.40     3036.39    177.36 o 
   6   3  10        0.26      146.95     75.69 o 
   7   3  10       24.16      183.50     70.93 o 
  -9   4  10     1415.92     1269.74    175.43 o 
  -8   4  10       12.65      -89.42    117.34 o 
  -7   4  10     1066.06     1264.09     96.56 o 
  -6   4  10     1030.59     1047.19    130.72 o 
  -5   4  10     1021.89      941.92     77.71 o 
  -4   4  10    20613.05    20436.47    943.77 o 
  -3   4  10       10.90       25.90    106.32 o 
  -2   4  10       52.80      290.69    112.68 o 
  -1   4  10     9248.27     9164.56    369.46 o 
   0   4  10      125.22       50.11    131.01 o 
   1   4  10     3447.06     4137.50    410.14 o 
   2   4  10     1242.46     1523.25    179.30 o 
   3   4  10      542.21      716.41    103.92 o 
   4   4  10      371.65      339.39     73.56 o 
   5   4  10     2343.89     2316.12    144.53 o 
   6   4  10      327.35      392.61     83.14 o 
  -9   5  10       11.15      106.92     85.94 o 
  -8   5  10     9013.46     6970.33    133.21 o 
  -7   5  10     2932.39     2078.79    193.62 o 
  -6   5  10      585.28      645.19    110.45 o 
  -5   5  10     3244.24     2746.18    261.30 o 
  -4   5  10      237.13      214.53     99.38 o 
  -3   5  10        3.23      131.88    102.33 o 
  -2   5  10     6498.07     6745.95    591.82 o 
  -1   5  10    11258.68    11118.93    439.59 o 
   0   5  10        8.24      106.83    118.22 o 
   1   5  10     2259.88     2549.19    105.24 o 
   2   5  10     5886.41     6040.72    730.77 o 
   3   5  10     1314.20     1536.73    144.74 o 
   4   5  10     1913.63     1553.48    184.55 o 
   5   5  10        1.49       82.20     91.80 o 
  -9   6  10       74.97       26.78    105.89 o 
  -8   6  10        4.22      121.04     75.33 o 
  -7   6  10     1274.91     1571.99     96.05 o 
  -6   6  10     2035.08     2038.07    100.99 o 
  -5   6  10    13683.39    12750.00    774.99 o 
  -4   6  10        8.01       20.20     97.59 o 
  -3   6  10       40.57      143.16    113.08 o 
  -2   6  10     9562.98    10482.68    832.38 o 
  -1   6  10      127.79      149.60    106.32 o 
   0   6  10     2215.12     2208.08    168.30 o 
   1   6  10      755.14      913.15     92.75 o 
   2   6  10      388.01      481.02    181.09 o 
   3   6  10      363.72      325.34    105.42 o 
   4   6  10     2623.02     2144.40    317.57 o 
   5   6  10      436.55      439.54     82.59 o 
  -8   7  10     1210.50      806.12     92.48 o 
  -7   7  10      121.64      366.54     88.02 o 
  -6   7  10     1711.19     1623.31    115.23 o 
  -5   7  10      803.84      563.41     84.87 o 
  -4   7  10      240.34      282.92    101.24 o 
  -3   7  10     5287.37     5118.88    209.43 o 
  -2   7  10     5820.82     6752.77    393.53 o 
  -1   7  10       52.15       49.12    111.83 o 
   0   7  10     2647.92     2390.56    432.13 o 
   1   7  10     5738.78     6029.88    484.44 o 
   2   7  10      870.91     1069.20    104.39 o 
   3   7  10      769.62      634.12     88.41 o 
   4   7  10       98.25      146.22    113.39 o 
  -7   8  10     1456.21     1132.30     82.38 o 
  -6   8  10     6076.15     4470.65    144.06 o 
  -5   8  10       22.30       79.80     99.44 o 
  -4   8  10      348.73      412.76    111.67 o 
  -3   8  10     6148.50     6481.96    174.10 o 
  -2   8  10       19.52      106.68    121.33 o 
  -1   8  10     1081.01     1178.39    114.72 o 
   0   8  10       57.54      238.64    108.98 o 
   1   8  10      149.67      286.45     76.46 o 
   2   8  10      319.93      284.48     85.04 o 
   3   8  10     1509.68     1074.75     81.06 o 
  -7   9  10     1509.22     1525.71    156.39 o 
  -6   9  10      464.58      384.75     78.42 o 
  -5   9  10        4.17       89.08     88.93 o 
  -4   9  10      697.51      598.59    110.95 o 
  -3   9  10     2002.30     2076.01    152.78 o 
  -2   9  10       19.16      150.95    108.70 o 
  -1   9  10     2318.32     1824.53    100.50 o 
   0   9  10     2895.07     2520.94    279.28 o 
   1   9  10      430.27      566.39     89.00 o 
  -5  10  10      690.08      613.47    126.47 o 
  -4  10  10     3988.53     3852.47    306.59 o 
  -3  10  10       31.28       -9.76    145.30 o 
  -2  10  10      401.08      269.63    104.60 o 
  -1  10  10       44.11       22.42     99.78 o 
  -1 -11  11       30.62       97.61     65.42 o 
   0 -11  11     1621.22     1455.14    143.78 o 
   1 -11  11     1195.79     1019.94    100.52 o 
   2 -11  11      423.08      646.53     84.47 o 
   3 -11  11      318.40      162.32     93.82 o 
   4 -11  11     2527.99     2079.59    313.81 o 
  -3 -10  11     1260.07     1204.44     72.65 o 
  -2 -10  11     1082.70     1190.42     76.56 o 
  -1 -10  11      151.87      189.91    106.88 o 
   0 -10  11     1490.03     1740.45    265.13 o 
   1 -10  11     2581.91     3048.33    327.38 o 
   2 -10  11     1347.17     1912.95    313.33 o 
   3 -10  11     1938.16     1568.28    194.57 o 
   4 -10  11       34.91      204.73     94.31 o 
   5 -10  11      203.13      373.29    116.91 o 
  -4  -9  11       49.99      145.17    101.79 o 
  -3  -9  11     1977.39     2095.84    215.49 o 
  -2  -9  11        1.15      -19.27     69.37 o 
  -1  -9  11     2293.64     2174.61    226.33 o 
   0  -9  11     1501.96     1268.31    183.46 o 
   1  -9  11      799.56     1241.12     88.30 o 
   2  -9  11      751.45      688.94     89.68 o 
   3  -9  11     3212.80     2257.38    316.80 o 
   4  -9  11      135.56      244.76    101.00 o 
   5  -9  11     2580.09     2512.29    457.06 o 
   6  -9  11       48.32       89.23     69.31 o 
  -5  -8  11      140.42       89.76     73.46 o 
  -4  -8  11     2935.45     2570.36    336.18 o 
  -3  -8  11     1313.66     1437.72    169.88 o 
  -2  -8  11      252.10      388.27     94.95 o 
  -1  -8  11     4276.46     4226.71    292.17 o 
   0  -8  11     5793.95     5622.25    664.69 o 
   1  -8  11     3028.08     3143.73    168.29 o 
   2  -8  11     1577.62     1227.25    252.08 o 
   3  -8  11      145.00      295.09     90.52 o 
   4  -8  11     1703.33     1654.13    195.47 o 
   5  -8  11     5585.28     4284.08    510.49 o 
   6  -8  11     1143.73      979.22    134.73 o 
   7  -8  11      115.32      174.12     79.71 o 
  -6  -7  11        5.81      140.78     80.15 o 
  -5  -7  11      495.08      758.23     86.00 o 
  -4  -7  11     4399.94     4784.35    711.30 o 
  -3  -7  11        0.88      189.68     74.69 o 
  -2  -7  11     1488.65     1643.53    147.99 o 
  -1  -7  11     1075.79     1068.10     97.62 o 
   0  -7  11      925.73      977.65    191.89 o 
   1  -7  11     1601.21     1668.34    196.23 o 
   2  -7  11     8400.90     6694.12    917.42 o 
   3  -7  11      235.59      369.68    136.88 o 
   4  -7  11     3663.68     3879.11    507.42 o 
   5  -7  11      214.94      484.27     99.06 o 
   6  -7  11       55.46      172.28     71.19 o 
   7  -7  11     4086.79     4741.72    488.77 o 
  -7  -6  11      305.48      111.01     84.76 o 
  -6  -6  11       29.51      -54.98     67.63 o 
  -5  -6  11     2875.02     2563.76    134.72 o 
  -4  -6  11     1357.42     1353.89     84.26 o 
  -3  -6  11        9.60      143.91     86.34 o 
  -2  -6  11     5740.38     5596.47    552.48 o 
  -1  -6  11     7305.19     9308.37    878.61 o 
   0  -6  11     4281.58     4454.92    295.09 o 
   1  -6  11     1163.04     1549.54    174.38 o 
   2  -6  11      363.26      500.19     78.84 o 
   3  -6  11     3447.49     2445.44    549.27 o 
   4  -6  11     5357.16     4475.92    115.73 o 
   5  -6  11     1283.75     1156.83    253.83 o 
   6  -6  11       12.41       50.95     84.18 o 
   7  -6  11        7.29      -20.11     96.97 o 
   8  -6  11      319.61      358.18    126.84 o 
  -7  -5  11        5.12      239.06     78.61 o 
  -6  -5  11     1111.10     1613.88    127.24 o 
  -5  -5  11     7675.95     7344.85    202.98 o 
  -4  -5  11       47.15      141.24     86.48 o 
  -3  -5  11      287.07      810.44    151.70 o 
  -2  -5  11        6.33      230.13     90.30 o 
  -1  -5  11     1502.02     1557.63    133.69 o 
   0  -5  11     3713.90     4003.81    425.00 o 
   1  -5  11    14087.97    12837.73   1226.62 o 
   2  -5  11     1627.11     1388.58    323.82 o 
   3  -5  11     4099.96     4011.49    425.20 o 
   4  -5  11      497.09      767.78    117.63 o 
   5  -5  11      289.53      406.02     83.92 o 
   6  -5  11     9440.08     8808.34    593.58 o 
   7  -5  11     2719.38     2024.60    274.95 o 
   8  -5  11      175.40      148.77     68.24 o 
  -8  -4  11      489.33      297.72     60.85 o 
  -7  -4  11       28.79      221.18     80.64 o 
  -6  -4  11     2536.12     2791.02    244.07 o 
  -5  -4  11     1622.82     1520.68    121.08 o 
  -4  -4  11      338.05      316.90     84.10 o 
  -3  -4  11     5523.22     5426.68    373.65 o 
  -2  -4  11    12930.50    10712.43   1220.46 o 
  -1  -4  11     6718.01     5545.23    351.38 o 
   0  -4  11      173.48      587.92    112.49 o 
   1  -4  11     2725.57     2669.93    401.09 o 
   2  -4  11     6619.61     5779.77    683.67 o 
   3  -4  11     8433.33     9091.01    638.70 o 
   4  -4  11      917.81     1429.40    109.60 o 
   5  -4  11       63.59      -37.70    109.93 o 
   6  -4  11      124.58      128.62    119.97 o 
   7  -4  11      727.05      919.02    143.80 o 
   8  -4  11      364.92      272.31    120.44 o 
  -8  -3  11      329.34      444.91     72.73 o 
  -7  -3  11     1164.41     1400.15    136.90 o 
  -6  -3  11     8669.88     8784.88    617.19 o 
  -5  -3  11      222.40      172.88     85.09 o 
  -4  -3  11      729.82     1048.58    148.72 o 
  -3  -3  11      294.38      352.00    122.89 o 
  -2  -3  11     1084.87      803.83    104.29 o 
  -1  -3  11     4423.38     4708.35    470.60 o 
   0  -3  11    15173.12    13771.83   1469.05 o 
   1  -3  11     2685.80     2577.09    181.42 o 
   2  -3  11     5264.36     4410.99    404.95 o 
   3  -3  11     1689.24     1533.95    160.09 o 
   4  -3  11      706.39      770.35    104.84 o 
   5  -3  11    10247.79     9819.81   1127.32 o 
   6  -3  11     3867.17     3800.03    232.47 o 
   7  -3  11      206.45      355.37    111.76 o 
   8  -3  11      391.40      575.48     77.62 o 
  -8  -2  11       20.81      172.05     72.26 o 
  -7  -2  11      825.42      866.24     84.16 o 
  -6  -2  11     1050.84     1192.48     88.17 o 
  -5  -2  11       13.44      -92.78     92.78 o 
  -4  -2  11     9118.88     9143.64    804.62 o 
  -3  -2  11    12549.53    10773.40    615.88 o 
  -2  -2  11     5803.36     4599.08    373.52 o 
  -1  -2  11       19.84      121.32    126.67 o 
   0  -2  11     8087.61     8967.91    978.51 o 
   1  -2  11     8256.63     7463.85    476.21 o 
   2  -2  11    14476.47    14058.02   1161.93 o 
   3  -2  11      616.65     1246.07    152.93 o 
   4  -2  11       66.87      208.50     95.53 o 
   5  -2  11      413.54      396.13     81.96 o 
   6  -2  11     1231.66     1971.64    142.63 o 
   7  -2  11      554.14      403.88     81.29 o 
   8  -2  11     1875.99     2635.51    291.65 o 
  -9  -1  11      361.54      496.23    100.13 o 
  -8  -1  11     1203.01     1404.82     95.24 o 
  -7  -1  11    10088.74    10683.96    963.34 o 
  -6  -1  11        5.69       54.68     97.86 o 
  -5  -1  11      435.15      748.92    111.51 o 
  -4  -1  11     3656.30     3960.97    276.73 o 
  -3  -1  11      349.86      283.80    155.66 o 
  -2  -1  11     2926.33     2882.27    199.19 o 
  -1  -1  11    15065.19    16742.76   1298.46 o 
   0  -1  11     7315.27     8155.67    485.00 o 
   1  -1  11      869.20      895.58    146.00 o 
   2  -1  11     4127.50     3116.30    114.73 o 
   3  -1  11     2429.18     2233.47    290.51 o 
   4  -1  11    10427.29    10591.28   1409.55 o 
   5  -1  11     3101.91     2922.88    184.17 o 
   6  -1  11      101.82      233.89     90.08 o 
   7  -1  11      962.07     1295.62     99.31 o 
   8  -1  11     1052.92      639.09    185.94 o 
  -9   0  11       70.10       81.18     62.11 o 
  -8   0  11      107.22      196.83     78.42 o 
  -7   0  11      563.00      761.64    103.47 o 
  -6   0  11      217.24      244.78     88.35 o 
  -5   0  11    15202.71    17087.81   1467.87 o 
  -4   0  11    14061.47    15467.25    770.71 o 
  -3   0  11     2394.09     2085.96    150.03 o 
  -2   0  11      515.15      546.28    122.10 o 
  -1   0  11     5962.05     5348.20    689.99 o 
   0   0  11    11294.81     9526.28    656.25 o 
   1   0  11    11910.44    11650.18   1295.34 o 
   2   0  11     1793.33     1871.50    105.29 o 
   3   0  11      212.72      435.82    139.82 o 
   4   0  11     2517.79     2545.83    166.92 o 
   5   0  11     2176.27     2345.83    234.25 o 
   6   0  11      498.21      364.07     95.16 o 
   7   0  11     2324.36     2513.72    161.32 o 
  -9   1  11     1062.31     1180.63    170.90 o 
  -8   1  11     7792.74     7939.39    367.99 o 
  -7   1  11       40.28       69.67     81.11 o 
  -6   1  11      555.65      934.77    140.99 o 
  -5   1  11     1363.43     1361.32     97.25 o 
  -4   1  11       24.76       75.39    101.78 o 
  -3   1  11     4461.73     4988.00    258.55 o 
  -2   1  11     9839.27    10459.19    521.34 o 
  -1   1  11     4589.53     4027.93    271.96 o 
   0   1  11       96.18      -22.12    129.06 o 
   1   1  11     6841.21     6347.13    752.19 o 
   2   1  11     2464.91     2036.30    166.77 o 
   3   1  11    10843.94    11296.77    943.73 o 
   4   1  11      714.92      651.34    148.39 o 
   5   1  11      160.23      208.58    101.72 o 
   6   1  11     1751.08     2322.64    175.89 o 
   7   1  11     1587.31     1018.44     83.27 o 
  -9   2  11        2.49       10.34     65.03 o 
  -8   2  11        3.95      115.59     89.28 o 
  -7   2  11       20.95       71.75     82.20 o 
  -6   2  11     8756.95     6995.32    827.83 o 
  -5   2  11    10721.81    11351.18    797.74 o 
  -4   2  11     2375.35     1868.96    110.29 o 
  -3   2  11     2182.81     2205.85    127.29 o 
  -2   2  11     7566.38     6951.52    323.40 o 
  -1   2  11    10207.13    10063.86    229.85 o 
   0   2  11     8157.52     7519.03   1180.40 o 
   1   2  11      727.41     1073.93    124.37 o 
   2   2  11      716.14      776.92    144.04 o 
   3   2  11     1108.14     1001.47     98.31 o 
   4   2  11     1095.31     1214.28    104.70 o 
   5   2  11      335.08      340.05     95.45 o 
   6   2  11     1917.72     2331.39    211.97 o 
   7   2  11       76.22      203.95     68.65 o 
  -9   3  11     4765.14     3822.70    501.85 o 
  -8   3  11        0.52       97.98     76.98 o 
  -7   3  11      135.48      378.94     87.09 o 
  -6   3  11     2135.88     1854.56    146.10 o 
  -5   3  11      533.45      608.83    103.37 o 
  -4   3  11     3010.38     3299.86    228.61 o 
  -3   3  11     4257.56     4362.28    135.94 o 
  -2   3  11     2624.24     2398.79    112.67 o 
  -1   3  11       15.93        9.65    110.87 o 
   0   3  11     8628.87     9397.25    429.52 o 
   1   3  11     1599.64     1424.73    123.28 o 
   2   3  11     8191.18     7885.95    483.36 o 
   3   3  11      339.98      409.99     88.76 o 
   4   3  11      165.01      319.60     75.57 o 
   5   3  11     2763.86     3484.10     94.19 o 
   6   3  11     1472.70      868.39     87.81 o 
  -9   4  11      137.16      148.23     78.02 o 
  -8   4  11        0.62      114.12     87.04 o 
  -7   4  11     7520.53     7268.76    241.70 o 
  -6   4  11     7108.43     6620.69    307.96 o 
  -5   4  11      214.33      281.69     85.79 o 
  -4   4  11     4991.09     5955.96    141.47 o 
  -3   4  11    12159.51    10970.19    396.72 o 
  -2   4  11     4611.52     4384.94    316.73 o 
  -1   4  11     3998.08     4159.62    305.19 o 
   0   4  11      236.78      470.70     97.67 o 
   1   4  11     2233.52     2485.06    187.85 o 
   2   4  11     1577.57     1809.95    164.59 o 
   3   4  11     1676.24     1705.99    152.32 o 
   4   4  11       77.14      125.91     73.39 o 
   5   4  11     1116.77     1254.39     85.94 o 
   6   4  11       50.58      279.98     93.80 o 
  -8   5  11      139.57      201.34     75.59 o 
  -7   5  11     2341.22     2374.18     99.58 o 
  -6   5  11      298.60      446.56     84.97 o 
  -5   5  11     1841.84     1694.08    181.08 o 
  -4   5  11     3117.91     3128.32    252.70 o 
  -3   5  11     2509.43     2460.81    280.88 o 
  -2   5  11      107.53      101.25    119.04 o 
  -1   5  11     6707.83     7235.47    317.98 o 
   0   5  11     2210.91     2115.89    124.79 o 
   1   5  11     6054.79     5842.61    177.39 o 
   2   5  11      397.85      307.22    109.17 o 
   3   5  11      236.76      339.60     83.36 o 
   4   5  11     2613.85     2760.06    326.30 o 
   5   5  11     1495.36     1099.67    100.19 o 
  -8   6  11     3365.55     2584.67    213.13 o 
  -7   6  11     3926.12     3831.49    112.34 o 
  -6   6  11      180.99      230.47     83.14 o 
  -5   6  11     3068.75     3200.98    353.14 o 
  -4   6  11     9878.39     9260.74    743.97 o 
  -3   6  11     2657.29     2778.88    214.24 o 
  -2   6  11     2068.09     2076.57    191.16 o 
  -1   6  11        2.32      218.54    119.26 o 
   0   6  11     2589.80     2711.77    338.06 o 
   1   6  11     2570.82     2618.41    189.92 o 
   2   6  11     1307.33     1141.18     82.60 o 
   3   6  11       25.48        6.28     87.18 o 
   4   6  11      577.71      824.08    126.48 o 
  -8   7  11     3120.89     2450.78    304.77 o 
  -7   7  11       25.89       75.09     85.40 o 
  -6   7  11      798.05      580.07     81.61 o 
  -5   7  11      986.56      826.24    104.62 o 
  -4   7  11      601.25      786.66    106.10 o 
  -3   7  11      142.63      133.93    130.83 o 
  -2   7  11     5872.09     5573.36    382.56 o 
  -1   7  11     1485.60     1459.81    106.28 o 
   0   7  11     2364.03     3011.48    131.99 o 
   1   7  11        0.25        8.51    102.59 o 
   2   7  11      168.26      147.23    209.33 o 
   3   7  11     2129.64     2136.75    237.97 o 
  -7   8  11       10.52      153.42     90.25 o 
  -6   8  11     2311.90     1688.82    177.35 o 
  -5   8  11     4227.69     3691.64    512.99 o 
  -4   8  11      819.92     1241.69    155.37 o 
  -3   8  11      834.04      684.22    125.06 o 
  -2   8  11       59.32      356.16    119.39 o 
  -1   8  11     2107.29     2175.27    207.24 o 
   0   8  11     1847.86     1573.24    122.14 o 
   1   8  11      686.91      593.96    106.39 o 
   2   8  11        7.96      162.61     79.27 o 
  -6   9  11      421.35      231.80    121.03 o 
  -5   9  11      795.66      727.35    103.43 o 
  -4   9  11      411.75      276.45    113.94 o 
  -3   9  11     3242.13     2920.25    208.47 o 
  -2   9  11     1103.95     1027.59    244.50 o 
  -1   9  11      782.92      809.33    109.38 o 
   0   9  11        8.95       56.23    144.92 o 
   0 -11  12      453.42      679.14    123.16 o 
   1 -11  12     1460.99     1366.73    236.18 o 
   2 -11  12      821.85      630.61    123.76 o 
   3 -11  12      258.54      232.17     73.78 o 
  -2 -10  12     1580.14     1652.43    114.32 o 
  -1 -10  12       89.03       17.35     70.55 o 
   0 -10  12     3487.73     4049.84    118.75 o 
   1 -10  12      140.57      102.28     69.48 o 
   2 -10  12        0.07       86.02     72.42 o 
   3 -10  12     2807.02     2579.34    125.09 o 
   4 -10  12     2270.85     1430.21    120.95 o 
   5 -10  12        6.39       65.45    102.94 o 
  -4  -9  12      831.81      859.91    203.85 o 
  -3  -9  12      737.79      597.73     89.48 o 
  -2  -9  12        3.45      136.08     81.31 o 
  -1  -9  12     1178.52     1415.91    274.65 o 
   0  -9  12     3250.68     2822.37    349.37 o 
   1  -9  12     1244.09      989.08    116.32 o 
   2  -9  12      368.53      238.98     66.66 o 
   3  -9  12     1200.19     1407.49    231.13 o 
   4  -9  12      242.08      196.06     95.82 o 
   5  -9  12      589.19      380.58     72.96 o 
   6  -9  12     4677.97     4192.58    429.65 o 
  -5  -8  12       86.68       74.28     79.72 o 
  -4  -8  12       80.22      208.92     60.72 o 
  -3  -8  12     3114.49     2836.86    339.49 o 
  -2  -8  12      235.45      169.25    132.30 o 
  -1  -8  12     3593.54     4554.04    516.43 o 
   0  -8  12        3.31      324.90     79.88 o 
   1  -8  12       25.82      236.35     67.67 o 
   2  -8  12     7205.05     5601.68    520.77 o 
   3  -8  12     2084.72     1453.44    234.13 o 
   4  -8  12      114.41       10.66     84.16 o 
   5  -8  12        2.83       85.69     91.40 o 
   6  -8  12      185.35      132.41    110.47 o 
  -5  -7  12     1108.65     1212.38    162.80 o 
  -4  -7  12      869.32      878.35    179.92 o 
  -3  -7  12       11.08      -40.02     70.77 o 
  -2  -7  12     2331.42     2533.79    359.12 o 
  -1  -7  12     4391.40     4381.68    253.75 o 
   0  -7  12     3927.54     4265.67    492.97 o 
   1  -7  12       32.18       15.20     92.43 o 
   2  -7  12      188.67      191.14     83.12 o 
   3  -7  12      497.92      575.36    104.95 o 
   4  -7  12      899.57      922.03    142.73 o 
   5  -7  12     8218.59     7730.52    592.05 o 
   6  -7  12      197.73      165.93     88.06 o 
   7  -7  12       59.55      199.84     86.24 o 
  -6  -6  12      356.31      483.13     73.60 o 
  -5  -6  12      725.44      686.06     91.36 o 
  -4  -6  12     5137.14     4618.23    169.97 o 
  -3  -6  12      745.42      957.40    101.66 o 
  -2  -6  12     2709.55     3349.54    185.69 o 
  -1  -6  12       27.90      302.23    165.80 o 
   0  -6  12        7.22      120.35     77.69 o 
   1  -6  12    13095.11    12431.14   1576.71 o 
   2  -6  12     2920.03     2368.48    393.48 o 
   3  -6  12       67.06      -36.35     93.59 o 
   4  -6  12      265.52      241.99    121.82 o 
   5  -6  12     1149.86      650.87     97.39 o 
   6  -6  12       48.39      162.91     79.05 o 
   7  -6  12     2119.16     1402.43    140.82 o 
  -7  -5  12     1793.13     1642.31    136.99 o 
  -6  -5  12      931.09     1282.50     98.14 o 
  -5  -5  12      262.09      325.09     76.92 o 
  -4  -5  12      356.89      321.85     74.13 o 
  -3  -5  12     3449.73     3849.35    484.82 o 
  -2  -5  12     6366.86     6254.60    328.40 o 
  -1  -5  12     3636.01     2930.78    320.12 o 
   0  -5  12        0.15      209.54     99.35 o 
   1  -5  12      263.32      266.64     93.86 o 
   2  -5  12     1666.07     1810.57    153.42 o 
   3  -5  12     1448.31     1373.41    103.35 o 
   4  -5  12    11339.97    11995.77    912.76 o 
   5  -5  12      229.30       67.26     92.71 o 
   6  -5  12       94.16      248.29     83.91 o 
   7  -5  12     1566.00     2071.08    121.39 o 
  -7  -4  12      257.19      357.94     65.39 o 
  -6  -4  12      940.38      727.08    132.42 o 
  -5  -4  12     6729.26     6815.38    620.92 o 
  -4  -4  12      687.95      754.36     97.23 o 
  -3  -4  12     2973.78     2651.92    193.18 o 
  -2  -4  12     1107.44     1224.76    128.79 o 
  -1  -4  12      103.99      113.74    111.55 o 
   0  -4  12    20454.61    21293.04   3345.28 o 
   1  -4  12     5285.59     5435.94    641.79 o 
   2  -4  12      187.23      323.08    103.93 o 
   3  -4  12     1114.81     1340.85    122.63 o 
   4  -4  12     1213.00     1050.78    205.50 o 
   5  -4  12       11.29      112.80    120.16 o 
   6  -4  12     3685.52     2979.44    136.16 o 
   7  -4  12     1431.90     1604.37    175.97 o 
  -8  -3  12     1643.46     1783.63    103.85 o 
  -7  -3  12      886.68     1274.54    127.98 o 
  -6  -3  12       51.18      233.06     85.73 o 
  -5  -3  12      510.85      811.19    104.77 o 
  -4  -3  12     3510.77     4193.31    130.57 o 
  -3  -3  12     5871.99     5963.71    196.41 o 
  -2  -3  12     2462.31     2092.08    118.54 o 
  -1  -3  12      111.49       28.46    105.14 o 
   0  -3  12        4.20      -19.16    123.19 o 
   1  -3  12     2895.17     3116.54    280.96 o 
   2  -3  12     2475.36     2198.58    287.34 o 
   3  -3  12     9385.29    10256.26    956.93 o 
   4  -3  12        0.96       44.53    118.56 o 
   5  -3  12        2.85       55.44     99.18 o 
   6  -3  12     4537.19     5248.38    626.43 o 
   7  -3  12      162.38      142.37     84.47 o 
  -8  -2  12       92.67       80.03     74.65 o 
  -7  -2  12     1564.20     1226.32     75.37 o 
  -6  -2  12     8178.34     9299.06    245.48 o 
  -5  -2  12     1544.43     1530.53    139.32 o 
  -4  -2  12     2502.14     2434.94    186.30 o 
  -3  -2  12     2812.34     2613.99    185.00 o 
  -2  -2  12      905.66      891.60    117.06 o 
  -1  -2  12    24648.71    24185.51   1243.86 o 
   0  -2  12     5027.69     6365.63    291.84 o 
   1  -2  12      374.18      331.65    140.94 o 
   2  -2  12     2124.74     2215.01    296.28 o 
   3  -2  12     1797.11     1552.34    180.96 o 
   4  -2  12       14.56       35.81     86.41 o 
   5  -2  12     3432.90     3353.80    375.15 o 
   6  -2  12     1220.49     1486.12     84.87 o 
   7  -2  12       45.15      242.09     93.72 o 
  -8  -1  12      703.83      981.83     80.57 o 
  -7  -1  12      206.89      318.04     74.74 o 
  -6  -1  12     1182.33     1535.71    194.66 o 
  -5  -1  12     2423.21     3027.30    125.17 o 
  -4  -1  12     4106.26     3743.07    424.94 o 
  -3  -1  12     3107.66     3324.78    192.19 o 
  -2  -1  12     1962.44     1503.65    116.24 o 
  -1  -1  12      110.41      365.55    119.75 o 
   0  -1  12     5528.68     6212.24    435.49 o 
   1  -1  12     1233.20     1284.32    139.69 o 
   2  -1  12    16960.78    15433.80   1733.33 o 
   3  -1  12       86.96      108.28    108.88 o 
   4  -1  12      165.24      184.42     90.96 o 
   5  -1  12     6885.66     7919.54    737.58 o 
   6  -1  12      420.44      382.78     87.50 o 
   7  -1  12      961.94      791.37     97.96 o 
  -8   0  12      859.77      678.35     81.64 o 
  -7   0  12     5300.97     5051.93    330.05 o 
  -6   0  12     1580.86     2116.44    111.08 o 
  -5   0  12      504.16      749.25    100.19 o 
  -4   0  12     6984.78     7465.47    359.00 o 
  -3   0  12      978.44     1162.60    229.35 o 
  -2   0  12    19265.05    17601.17   1801.09 o 
  -1   0  12     2287.31     2646.12    325.45 o 
   0   0  12      111.40      415.28    128.73 o 
   1   0  12     6117.01     6502.14    547.42 o 
   2   0  12     3568.47     3320.77    369.16 o 
   3   0  12        6.93      149.83    120.68 o 
   4   0  12     1293.85     1290.59    207.32 o 
   5   0  12      938.68     1645.01    134.86 o 
   6   0  12       21.46       94.43     94.53 o 
   7   0  12      903.82      669.24    107.94 o 
  -8   1  12      273.05      846.60    214.90 o 
  -7   1  12      994.26     1019.46    145.38 o 
  -6   1  12     4109.11     4213.01    325.93 o 
  -5   1  12     6394.93     6403.54    516.80 o 
  -4   1  12      713.99      881.92    127.09 o 
  -3   1  12     1639.76     1824.85    136.75 o 
  -2   1  12     1086.62     1147.41    137.12 o 
  -1   1  12     4706.94     4460.50    338.70 o 
   0   1  12     1570.77     1296.19    129.01 o 
   1   1  12    11435.90    12542.52    922.32 o 
   2   1  12      680.25      517.46    126.44 o 
   3   1  12      417.58      308.76    106.44 o 
   4   1  12    12038.85    13705.22   1054.47 o 
   5   1  12      453.43      408.49    112.18 o 
   6   1  12      938.93      719.84    178.45 o 
   7   1  12        6.12      120.50    180.52 o 
  -9   2  12      644.20      254.11    157.20 o 
  -8   2  12     3657.13     3352.75    208.34 o 
  -7   2  12     1896.29     1818.61    259.30 o 
  -6   2  12      184.46      331.98     83.20 o 
  -5   2  12     4325.67     4355.81    333.74 o 
  -4   2  12     1644.14     1616.73    115.01 o 
  -3   2  12    12149.12    12055.88    530.97 o 
  -2   2  12     1900.04     2285.60    139.48 o 
  -1   2  12      257.57      409.15     94.79 o 
   0   2  12     9103.91     9840.41   1273.16 o 
   1   2  12     3770.15     4318.04    525.75 o 
   2   2  12       42.21      239.23    113.84 o 
   3   2  12     1326.59     1056.89    119.99 o 
   4   2  12      219.02      421.71     86.97 o 
   5   2  12        1.32       16.15     92.68 o 
   6   2  12     1212.11      960.69     81.30 o 
  -8   3  12     1605.36     1388.94    190.35 o 
  -7   3  12     2185.66     2177.94    712.07 o 
  -6   3  12     1877.53     1660.06    127.66 o 
  -5   3  12      502.42      505.16     89.22 o 
  -4   3  12     2083.77     2266.28    111.70 o 
  -3   3  12     1830.85     1748.60    114.82 o 
  -2   3  12     2132.09     1663.89    165.02 o 
  -1   3  12      220.49      401.68    130.47 o 
   0   3  12     7490.55     7932.84    526.41 o 
   1   3  12      358.57      231.08    119.34 o 
   2   3  12       22.98      197.29     95.87 o 
   3   3  12     8676.02     8680.52    824.26 o 
   4   3  12      426.35      517.57     89.79 o 
   5   3  12      428.91      289.82     83.09 o 
   6   3  12       24.68      143.27     89.29 o 
  -8   4  12      693.62      701.04     76.85 o 
  -7   4  12      129.34      -33.28     85.64 o 
  -6   4  12     4998.69     5400.53    365.38 o 
  -5   4  12      750.85      760.56     96.02 o 
  -4   4  12    11875.87    10660.10    443.07 o 
  -3   4  12      575.03      429.58     87.32 o 
  -2   4  12       36.69      298.05    128.56 o 
  -1   4  12     8611.98     8424.26    479.87 o 
   0   4  12     4157.70     3711.37    273.86 o 
   1   4  12      132.26      363.18     87.58 o 
   2   4  12      225.85      243.09     84.50 o 
   3   4  12       92.70      353.90     84.98 o 
   4   4  12        9.57      176.34     82.20 o 
   5   4  12     1267.39     1200.75    160.40 o 
  -8   5  12     1503.32     1417.42     78.45 o 
  -7   5  12     2407.91     1585.48     93.80 o 
  -6   5  12     1023.14      919.14    102.72 o 
  -5   5  12     1799.41     2014.28     97.46 o 
  -4   5  12     3031.44     2634.55    156.78 o 
  -3   5  12     5001.68     4471.87    144.89 o 
  -2   5  12       45.81      -11.56    107.43 o 
  -1   5  12     4613.44     4450.41    666.55 o 
   0   5  12      546.92      628.37     80.30 o 
   1   5  12      131.84      242.16     82.13 o 
   2   5  12     7458.48     7019.64    838.22 o 
   3   5  12      447.08      409.26    109.66 o 
   4   5  12      310.75      320.40    105.02 o 
  -8   6  12      126.46       37.95     99.65 o 
  -7   6  12     3858.11     3605.55    108.02 o 
  -6   6  12      805.43      787.16     97.86 o 
  -5   6  12     2782.05     3047.07    104.56 o 
  -4   6  12        6.92      165.83    102.72 o 
  -3   6  12       26.24      248.58    121.45 o 
  -2   6  12     9243.28     7978.60   1409.39 o 
  -1   6  12     3214.20     3187.31    223.92 o 
   0   6  12        7.51      162.37    204.60 o 
   1   6  12       41.43       94.97     76.03 o 
   2   6  12        0.35       78.50     86.96 o 
   3   6  12       25.99      244.06     84.97 o 
  -7   7  12      120.89      101.66     78.87 o 
  -6   7  12     1850.04     1740.32    154.14 o 
  -5   7  12     1752.25     1241.92    109.70 o 
  -4   7  12     2135.97     1874.34    281.38 o 
  -3   7  12       36.88       12.25    126.51 o 
  -2   7  12     1706.82     1939.53    141.04 o 
  -1   7  12      149.42      252.53    115.40 o 
   0   7  12      263.23      283.35     98.00 o 
   1   7  12     4546.75     4113.22    441.32 o 
   2   7  12      177.73      104.70    112.00 o 
  -6   8  12     1364.79     1282.69    113.38 o 
  -5   8  12       56.80      138.37    101.88 o 
  -4   8  12      188.65      229.31    119.41 o 
  -3   8  12     3787.51     4009.97    295.89 o 
  -2   8  12     1243.30      868.70    174.17 o 
  -1   8  12      122.44       68.98    111.36 o 
   0   8  12      137.18      319.66     84.86 o 
   1   8  12        5.38       17.96     82.37 o 
  -4   9  12      273.65      269.51    117.87 o 
  -3   9  12      165.52      178.22    113.17 o 
  -2   9  12      228.89      242.86    107.68 o 
  -1   9  12      298.75      188.79     75.30 o 
  -1 -10  13      169.49      455.24     98.80 o 
   0 -10  13      709.67      678.74    102.02 o 
   1 -10  13     5238.08     4406.22    381.44 o 
   2 -10  13      153.06      -36.84     71.69 o 
   3 -10  13      295.70      159.92     79.80 o 
   4 -10  13      136.54      291.15    111.56 o 
  -3  -9  13     1940.94     2136.60    135.58 o 
  -2  -9  13     1219.32      789.48     76.08 o 
  -1  -9  13       22.48       13.63     84.50 o 
   0  -9  13      248.91      258.83     63.89 o 
   1  -9  13       87.92      239.41     70.60 o 
   2  -9  13       90.69       17.91     78.96 o 
   3  -9  13     3281.07     2940.14    189.43 o 
   4  -9  13     2351.47     2001.50    275.75 o 
   5  -9  13      184.51      258.11     79.71 o 
  -4  -8  13       17.15      116.18     69.52 o 
  -3  -8  13      434.59      696.53     83.00 o 
  -2  -8  13      519.57      501.48     71.22 o 
  -1  -8  13     1213.64     1377.14    117.19 o 
   0  -8  13     8416.80     8336.28   1656.59 o 
   1  -8  13      109.37       -8.46    119.71 o 
   2  -8  13      416.99      405.92     99.16 o 
   3  -8  13      578.84      607.45     84.96 o 
   4  -8  13       14.70       79.66    118.73 o 
   5  -8  13     2035.96     1500.34    157.05 o 
   6  -8  13     1706.61     1238.14    188.10 o 
  -5  -7  13       10.09       98.43     64.59 o 
  -4  -7  13     2841.13     3356.48    568.12 o 
  -3  -7  13     1042.31      775.05    122.05 o 
  -2  -7  13       16.97     -101.23    101.23 o 
  -1  -7  13       65.42       92.01    166.50 o 
   0  -7  13        9.74       71.15     73.65 o 
   1  -7  13        2.10       24.92    107.91 o 
   2  -7  13     3690.94     3188.08    513.12 o 
   3  -7  13     3653.89     3148.82    437.82 o 
   4  -7  13      133.48       89.24    127.52 o 
   5  -7  13      374.35      536.30    152.49 o 
   6  -7  13     1867.48     1913.47    171.37 o 
  -6  -6  13      963.38     1025.21    146.09 o 
  -5  -6  13       43.44       43.73    125.56 o 
  -4  -6  13      466.90      697.63     91.75 o 
  -3  -6  13      948.28     1325.36    127.63 o 
  -2  -6  13     1056.22     1136.58    104.84 o 
  -1  -6  13    11815.63    13916.66    837.13 o 
   0  -6  13      835.72      709.13    212.48 o 
   1  -6  13       38.41      -77.16    102.10 o 
   2  -6  13     3511.87     3397.63    284.27 o 
   3  -6  13       89.50       77.80     90.18 o 
   4  -6  13     2089.48     1584.81    205.47 o 
   5  -6  13     2267.90     1830.96    296.82 o 
   6  -6  13      198.06      454.23     83.91 o 
   7  -6  13       70.95       87.83    111.72 o 
  -6  -5  13        1.92      133.67     78.79 o 
  -5  -5  13     6373.25     6289.74    798.77 o 
  -4  -5  13     2798.30     2126.94    179.54 o 
  -3  -5  13       48.13      -81.56     81.56 o 
  -2  -5  13      542.95      815.22    101.09 o 
  -1  -5  13      728.05      524.91     87.50 o 
   0  -5  13        2.80      309.56    102.31 o 
   1  -5  13     8280.98     9300.31   1231.72 o 
   2  -5  13     4495.37     4390.20    389.50 o 
   3  -5  13      292.13      365.17     90.32 o 
   4  -5  13      931.91      968.90    179.89 o 
   5  -5  13     4602.14     5115.80    627.40 o 
   6  -5  13      361.90      669.26    203.89 o 
   7  -5  13     1461.98     1168.53     86.93 o 
  -7  -4  13      874.16      888.10     94.64 o 
  -6  -4  13       96.00      113.66     81.06 o 
  -5  -4  13       60.38      230.13    103.14 o 
  -4  -4  13     1245.50     1050.98    140.58 o 
  -3  -4  13     1167.67     1088.56    101.49 o 
  -2  -4  13    13206.44    13174.95   1723.87 o 
  -1  -4  13       78.85       98.89    142.19 o 
   0  -4  13        0.59      353.39    145.94 o 
   1  -4  13     5959.39     7244.11    299.25 o 
   2  -4  13      193.26      344.66    117.45 o 
   3  -4  13     2544.33     2152.31    255.44 o 
   4  -4  13     2348.31     2245.68    380.16 o 
   5  -4  13      253.06      233.83     82.47 o 
   6  -4  13      118.75       43.81     83.55 o 
   7  -4  13     1954.02     1749.26    183.35 o 
  -7  -3  13        3.48        5.80     96.12 o 
  -6  -3  13     7291.09     7007.61    769.34 o 
  -5  -3  13     1821.01     1561.86    225.97 o 
  -4  -3  13        2.54      152.87     95.91 o 
  -3  -3  13      557.38      448.69    152.34 o 
  -2  -3  13      821.81      635.75    103.45 o 
  -1  -3  13       15.99      225.21    206.92 o 
   0  -3  13     6405.31     7499.41    812.08 o 
   1  -3  13     6007.03     6843.73    394.84 o 
   2  -3  13      410.82      387.18    129.77 o 
   3  -3  13     2275.43     2487.54    361.05 o 
   4  -3  13     5362.36     5928.67    557.02 o 
   5  -3  13      849.99     1154.70    155.25 o 
   6  -3  13     1887.84     1606.93    115.55 o 
   7  -3  13       48.54      -11.39     82.03 o 
  -8  -2  13     1302.07      954.04     89.42 o 
  -7  -2  13        1.09       78.14     76.33 o 
  -6  -2  13       11.57      152.13    102.67 o 
  -5  -2  13     2400.55     2634.68    291.67 o 
  -4  -2  13     1928.13     1677.43    121.45 o 
  -3  -2  13    15165.87    14107.65    896.31 o 
  -2  -2  13      123.30      144.15    107.50 o 
  -1  -2  13     1250.71     1394.38    181.63 o 
   0  -2  13    11809.13    14594.43    646.06 o 
   1  -2  13      366.57      440.39    141.57 o 
   2  -2  13     2295.19     2289.28    200.61 o 
   3  -2  13      466.44      540.51     99.72 o 
   4  -2  13      168.72      367.65    118.12 o 
   5  -2  13      280.11      279.85     92.85 o 
   6  -2  13     3502.34     3370.42    518.18 o 
   7  -2  13      353.57      622.38    101.95 o 
  -8  -1  13       22.05       62.93     74.49 o 
  -7  -1  13     5562.47     6074.00    862.84 o 
  -6  -1  13     2828.01     2122.29    183.01 o 
  -5  -1  13      347.01      510.89    152.71 o 
  -4  -1  13     2046.97     2210.46    116.35 o 
  -3  -1  13     1857.74     1970.58    139.51 o 
  -2  -1  13      292.96      264.25    114.27 o 
  -1  -1  13     5210.71     5455.42    536.87 o 
   0  -1  13     7110.81     9290.55    607.95 o 
   1  -1  13      261.86      302.79    101.09 o 
   2  -1  13     2364.76     2126.90    245.26 o 
   3  -1  13     5546.94     6229.29    165.34 o 
   4  -1  13      860.15      861.54     95.83 o 
   5  -1  13     1563.62     1607.62    195.39 o 
   6  -1  13      345.39      468.94    105.74 o 
  -8   0  13      135.12      258.41     76.89 o 
  -7   0  13      125.39       86.93     93.50 o 
  -6   0  13     2634.70     2880.21    231.65 o 
  -5   0  13     1340.92     1318.99    117.21 o 
  -4   0  13    11000.55    11851.02    540.19 o 
  -3   0  13      355.40      435.34    118.59 o 
  -2   0  13      574.33      566.97    107.06 o 
  -1   0  13    18324.05    17484.47   1635.79 o 
   0   0  13      197.90      429.13    123.00 o 
   1   0  13     1835.75     1788.72    257.40 o 
   2   0  13      177.34      273.85    121.97 o 
   3   0  13      421.73      784.41    113.85 o 
   4   0  13     1234.11      985.89     94.14 o 
   5   0  13     3557.46     3391.69    248.57 o 
   6   0  13      649.68      889.43    103.99 o 
  -8   1  13     4053.47     4079.04    476.60 o 
  -7   1  13      696.38      502.58     99.43 o 
  -6   1  13      166.30      326.26    118.89 o 
  -5   1  13     3010.13     3735.20    268.33 o 
  -4   1  13     1712.34     1621.87    183.90 o 
  -3   1  13      158.29      240.71    127.80 o 
  -2   1  13     2388.49     2530.49    146.43 o 
  -1   1  13     2892.21     2998.35    220.18 o 
   0   1  13       28.75      373.99    119.22 o 
   1   1  13     5203.76     4958.84    760.45 o 
   2   1  13     7771.40     7566.01    654.68 o 
   3   1  13     1326.40     1422.07    256.74 o 
   4   1  13      449.06      384.74    106.17 o 
   5   1  13      438.63      508.20     86.31 o 
   6   1  13      160.61      310.28     94.25 o 
  -8   2  13      272.98       -9.21    106.91 o 
  -7   2  13     2214.30     2415.04    293.01 o 
  -6   2  13      279.00      290.19     83.27 o 
  -5   2  13     6231.63     5980.72    351.79 o 
  -4   2  13      255.53      225.21    109.70 o 
  -3   2  13      675.01      616.52    107.97 o 
  -2   2  13    14329.59    14607.52    359.61 o 
  -1   2  13      303.89      462.28    107.82 o 
   0   2  13     1190.87     1267.41    153.63 o 
   1   2  13       10.66      155.43    123.24 o 
   2   2  13       22.80       75.71     97.99 o 
   3   2  13     1430.26     1214.68    140.48 o 
   4   2  13     2581.95     2043.18    242.56 o 
   5   2  13      600.88      869.76     96.73 o 
  -8   3  13      523.72      319.90    161.92 o 
  -7   3  13      390.62      357.86     92.40 o 
  -6   3  13     4788.03     5042.27    288.79 o 
  -5   3  13     2580.35     1954.94    177.30 o 
  -4   3  13      210.04      392.93    102.93 o 
  -3   3  13      366.31      365.52    107.81 o 
  -2   3  13     2143.67     2047.34    171.53 o 
  -1   3  13       21.07       62.55    106.00 o 
   0   3  13     5079.77     4378.17    509.87 o 
   1   3  13     8489.98     8463.07    691.03 o 
   2   3  13      761.36      728.84    139.51 o 
   3   3  13      153.33      241.67    112.37 o 
   4   3  13      763.72      799.53    104.01 o 
   5   3  13      224.25      370.63     99.00 o 
  -8   4  13     2291.85     2309.03    176.45 o 
  -7   4  13      224.58      290.48     86.45 o 
  -6   4  13     4665.77     4362.83    214.79 o 
  -5   4  13      447.01      489.30     86.63 o 
  -4   4  13      146.19      326.72     98.43 o 
  -3   4  13    11084.13     9617.79    500.17 o 
  -2   4  13      393.81      368.58     98.32 o 
  -1   4  13      356.06      458.35     81.81 o 
   0   4  13       80.19      156.84     83.02 o 
   1   4  13        3.40      -14.86    103.68 o 
   2   4  13     1089.84      973.80    154.14 o 
   3   4  13     2994.63     2412.04    444.01 o 
   4   4  13      568.52      668.25     81.69 o 
  -7   5  13     3637.72     3095.85    112.73 o 
  -6   5  13     2449.43     1621.37    141.82 o 
  -5   5  13      324.65      501.03     92.12 o 
  -4   5  13      462.59      347.08     90.56 o 
  -3   5  13      356.19      561.40     89.39 o 
  -2   5  13        1.32       18.77     92.40 o 
  -1   5  13     5382.89     4192.79    135.91 o 
   0   5  13     7496.57     7326.18    187.22 o 
   1   5  13      197.87      185.17    113.91 o 
   2   5  13        0.07       16.83    140.43 o 
   3   5  13     1263.89     1388.54    330.03 o 
   4   5  13      265.24      513.01     99.14 o 
  -7   6  13     1194.90     1398.57    161.98 o 
  -6   6  13       28.26      231.73     93.73 o 
  -5   6  13      939.16      958.74    110.36 o 
  -4   6  13    10222.12     7691.76    670.11 o 
  -3   6  13      501.49      266.19    110.18 o 
  -2   6  13       14.67      136.19    122.95 o 
  -1   6  13      672.74      784.15    122.98 o 
   0   6  13       13.24      154.75    115.54 o 
   1   6  13     1036.13      979.00    108.54 o 
   2   6  13     1762.51     1720.05    115.42 o 
   3   6  13      244.60      318.19     94.05 o 
  -6   7  13      293.00      305.26     93.71 o 
  -5   7  13       11.00       62.82    103.92 o 
  -4   7  13      146.65      143.43    108.27 o 
  -3   7  13       21.63       28.48    121.69 o 
  -2   7  13     2346.29     2137.98    136.07 o 
  -1   7  13     3385.43     3006.73    448.39 o 
   0   7  13       88.66      172.86    175.18 o 
   1   7  13       44.93       97.79     92.28 o 
  -5   8  13     3264.52     2556.40    446.65 o 
  -4   8  13      113.69       18.93    121.45 o 
  -3   8  13        3.53      116.77    115.55 o 
  -2   8  13      776.54      707.40    116.37 o 
  -1   8  13        3.55       16.40    111.20 o 
   0   8  13      369.44      382.32     85.85 o 
   1 -10  14        6.57      171.36     95.71 o 
  -2  -9  14       63.49      207.84     81.72 o 
  -1  -9  14        2.80       56.46    104.37 o 
   0  -9  14     1329.70     1189.65    160.65 o 
   1  -9  14     2565.83     2629.74    374.87 o 
   2  -9  14      481.31      498.98     73.68 o 
   3  -9  14        2.11      -42.31     99.46 o 
   4  -9  14     1253.23     1030.45    135.44 o 
  -3  -8  14     2752.58     2543.72    177.45 o 
  -2  -8  14     2446.35     2716.97    163.81 o 
  -1  -8  14      251.76      638.23     94.98 o 
   0  -8  14      139.40      294.99    190.33 o 
   1  -8  14      766.60     1094.65    170.99 o 
   2  -8  14     1349.78     1438.28    256.54 o 
   3  -8  14     3087.72     2273.77    446.27 o 
   4  -8  14      227.37      274.42     92.44 o 
   5  -8  14       29.36      118.28     77.69 o 
  -4  -7  14       15.39      -12.38     75.52 o 
  -3  -7  14      583.03      508.40     85.17 o 
  -2  -7  14        5.85       34.44     80.51 o 
  -1  -7  14     1320.89     1656.41    285.53 o 
   0  -7  14     3706.64     4159.12    632.76 o 
   1  -7  14      546.90      835.90    177.15 o 
   2  -7  14       44.84        2.97    104.17 o 
   3  -7  14     2324.70     2252.93     92.97 o 
   4  -7  14      558.32      513.91     84.36 o 
   5  -7  14     3266.53     3278.11    241.47 o 
  -5  -6  14       36.90      134.65     71.56 o 
  -4  -6  14     3011.93     2694.55    323.20 o 
  -3  -6  14     2657.24     2767.46    263.59 o 
  -2  -6  14      308.40      309.23     86.84 o 
  -1  -6  14     1053.88     1446.57    196.36 o 
   0  -6  14     3470.00     4566.05    639.22 o 
   1  -6  14     1876.60     2345.32    179.27 o 
   2  -6  14     3119.07     2918.82    210.95 o 
   3  -6  14      336.12      380.45    110.35 o 
   4  -6  14      273.32      398.61     90.82 o 
   5  -6  14     1451.28     1035.81     85.64 o 
   6  -6  14     1008.45      917.15    128.50 o 
  -6  -5  14       16.52      145.90    119.85 o 
  -5  -5  14       64.25      449.83    134.46 o 
  -4  -5  14     2106.82     2382.55    237.92 o 
  -3  -5  14        7.95       32.72    161.31 o 
  -2  -5  14     1701.14     1481.60    201.05 o 
  -1  -5  14     3866.93     4558.32    500.30 o 
   0  -5  14      774.96     1105.88    135.67 o 
   1  -5  14       39.04      157.13     99.10 o 
   2  -5  14     4422.02     4380.23    237.00 o 
   3  -5  14     1370.20     1270.41     83.21 o 
   4  -5  14     3657.31     3716.14    411.02 o 
   5  -5  14      297.88      296.76    114.54 o 
   6  -5  14       88.74      142.69     82.24 o 
  -6  -4  14       85.04      234.97     95.59 o 
  -5  -4  14     3744.67     3573.67    366.10 o 
  -4  -4  14     4035.34     3995.84    285.27 o 
  -3  -4  14      360.70      403.49     86.93 o 
  -2  -4  14     1325.20     1388.62    170.59 o 
  -1  -4  14     7159.07     7428.02    742.22 o 
   0  -4  14     2470.45     3280.00    454.15 o 
   1  -4  14     4762.46     5512.75    189.65 o 
   2  -4  14       10.50      217.78     89.23 o 
   3  -4  14      660.77      719.72     97.87 o 
   4  -4  14     2843.83     2386.76    105.85 o 
   5  -4  14     1442.21     1607.02    172.67 o 
   6  -4  14       74.26      236.89     99.60 o 
  -7  -3  14       12.80      108.34     67.53 o 
  -6  -3  14       23.00      143.50    148.61 o 
  -5  -3  14     2867.82     2924.11    337.35 o 
  -4  -3  14        2.79      149.20     98.39 o 
  -3  -3  14      819.52      892.72     92.60 o 
  -2  -3  14     1977.03     2152.36    377.30 o 
  -1  -3  14      776.34      964.65    194.44 o 
   0  -3  14       36.67      -78.13     88.47 o 
   1  -3  14     6352.92     7785.33    655.43 o 
   2  -3  14     2276.10     2795.41    136.95 o 
   3  -3  14     3203.09     3002.22    221.35 o 
   4  -3  14      471.53      410.90     86.04 o 
   5  -3  14      314.84      436.61     84.03 o 
   6  -3  14     1799.85     2268.73    331.26 o 
  -7  -2  14       11.82      -16.76     71.86 o 
  -6  -2  14     3119.43     3352.07    206.88 o 
  -5  -2  14     2273.75     3105.29    157.71 o 
  -4  -2  14       37.94        5.23    130.75 o 
  -3  -2  14     3306.00     2696.52    209.64 o 
  -2  -2  14     8385.30     8509.64    437.32 o 
  -1  -2  14     1829.47     1821.96    137.01 o 
   0  -2  14     3954.40     4976.10    173.89 o 
   1  -2  14        3.39      124.38     97.53 o 
   2  -2  14     1148.89     1159.48    114.80 o 
   3  -2  14     4234.18     3647.29    233.20 o 
   4  -2  14     2158.11     2086.00    238.66 o 
   5  -2  14      149.47       96.42    102.85 o 
   6  -2  14      343.57      688.22    106.35 o 
  -7  -1  14      253.86      347.48     85.57 o 
  -6  -1  14     6054.65     6789.02    138.53 o 
  -5  -1  14      509.28      202.13    100.85 o 
  -4  -1  14     1415.52     1437.93    123.21 o 
  -3  -1  14     1702.97     1540.36    170.36 o 
  -2  -1  14     1052.61     1553.73    133.83 o 
  -1  -1  14     1105.20     1429.48    134.57 o 
   0  -1  14     8139.98     9674.07    695.82 o 
   1  -1  14     2247.44     2532.27    240.37 o 
   2  -1  14     1389.44     1709.87    127.87 o 
   3  -1  14      282.88      479.79     90.16 o 
   4  -1  14      659.49      682.30     90.23 o 
   5  -1  14     2620.59     2351.03    323.87 o 
   6  -1  14     1985.27     1429.22    193.85 o 
  -7   0  14     2120.23     2229.43    113.54 o 
  -6   0  14     2792.23     3459.50    406.42 o 
  -5   0  14       15.98      234.00     95.00 o 
  -4   0  14     4985.68     4688.07    260.11 o 
  -3   0  14     8057.62     9266.91    558.53 o 
  -2   0  14     1017.53     1383.94    102.66 o 
  -1   0  14      908.21     1191.07    110.11 o 
   0   0  14      249.30      571.36    116.10 o 
   1   0  14     1468.10     1377.84    172.57 o 
   2   0  14     5570.07     5193.73    391.65 o 
   3   0  14     2104.03     2213.08    141.72 o 
   4   0  14       19.58      -64.91     79.97 o 
   5   0  14      130.70      238.07     76.89 o 
   6   0  14      413.49      418.75     90.54 o 
  -7   1  14     2481.04     2649.89    374.74 o 
  -6   1  14       46.93      149.35     85.84 o 
  -5   1  14     1030.91      860.03    100.30 o 
  -4   1  14      608.68      678.98    110.66 o 
  -3   1  14      594.61      772.81    130.21 o 
  -2   1  14      912.29      874.53    110.14 o 
  -1   1  14     7907.14     8977.27    213.59 o 
   0   1  14     1855.12     1978.45    130.01 o 
   1   1  14     2417.93     2340.51    500.00 o 
   2   1  14       57.62      219.25    103.67 o 
   3   1  14      391.82      625.29    116.35 o 
   4   1  14     2887.66     3380.09    417.52 o 
   5   1  14     1706.28     1598.31    123.50 o 
  -7   2  14      775.63      882.41    133.68 o 
  -6   2  14       14.28      226.44     98.21 o 
  -5   2  14     6815.72     6258.41    392.74 o 
  -4   2  14     8401.49     8715.92    317.58 o 
  -3   2  14      759.80      897.61    118.63 o 
  -2   2  14      244.82      298.66    121.79 o 
  -1   2  14      400.24      570.69    113.17 o 
   0   2  14     1229.77     1396.37    108.08 o 
   1   2  14     2554.27     2570.14    237.81 o 
   2   2  14     2012.80     1986.05    413.94 o 
   3   2  14      112.37      153.95     87.69 o 
   4   2  14       21.38      175.77     89.07 o 
   5   2  14      479.19      532.69    124.90 o 
  -7   3  14      193.36       41.76     75.16 o 
  -6   3  14      240.30      260.59     91.27 o 
  -5   3  14      128.86      164.20     84.55 o 
  -4   3  14      111.45      105.30    102.05 o 
  -3   3  14      686.82      491.59     94.05 o 
  -2   3  14     6216.71     6012.07    188.32 o 
  -1   3  14     1489.38     1814.66     90.71 o 
   0   3  14     1501.23     1617.84    140.54 o 
   1   3  14      505.87      512.28    100.84 o 
   2   3  14      797.49      790.76    224.27 o 
   3   3  14     3150.24     3081.03    735.69 o 
   4   3  14     1269.01      925.81     96.44 o 
  -7   4  14       87.37      155.38     92.02 o 
  -6   4  14     3848.55     3897.26    250.04 o 
  -5   4  14     7920.64     7028.73    255.93 o 
  -4   4  14      331.15      275.23     89.11 o 
  -3   4  14       57.62      195.94    104.12 o 
  -2   4  14     1634.57     1792.47    116.12 o 
  -1   4  14     1198.97     1068.81    110.66 o 
   0   4  14     3854.17     2985.54    182.15 o 
   1   4  14     1452.50     1450.24    110.09 o 
   2   4  14      121.19      346.11     95.00 o 
   3   4  14       78.11       46.09     87.74 o 
   4   4  14      417.48      586.79    100.87 o 
  -7   5  14        6.50      115.07    154.21 o 
  -6   5  14        8.17      108.64     94.71 o 
  -5   5  14      111.08      344.01     85.45 o 
  -4   5  14     1056.18      717.61     98.85 o 
  -3   5  14     4840.26     3944.31    220.70 o 
  -2   5  14     2206.72     2471.38    352.75 o 
  -1   5  14      291.34      223.76    212.48 o 
   0   5  14      683.06      571.70    114.77 o 
   1   5  14      489.97      598.12    106.53 o 
   2   5  14     2404.29     2428.06    431.59 o 
   3   5  14      810.94      732.44    115.14 o 
  -6   6  14     4021.96     3199.86    290.66 o 
  -5   6  14      171.57      221.07     89.98 o 
  -4   6  14      114.55      149.55     99.95 o 
  -3   6  14     1308.96     1220.15    126.77 o 
  -2   6  14     1007.42      990.61    283.14 o 
  -1   6  14     1672.18     1254.33    111.33 o 
   0   6  14      505.63      418.84    114.99 o 
   1   6  14      379.84      500.48    126.04 o 
   2   6  14      317.10       91.46     94.29 o 
  -5   7  14      409.17      201.76    110.51 o 
  -4   7  14     3037.79     2138.35    565.54 o 
  -3   7  14     1185.06     1150.42    288.34 o 
  -2   7  14        7.68       93.31    111.98 o 
  -1   7  14      809.86      647.76     95.77 o 
   0   7  14      438.79      363.32     82.70 o 
   0  -9  15      143.44      255.81     70.03 o 
   1  -9  15      278.69      264.83     99.90 o 
   2  -9  15      566.84      470.00     83.60 o 
  -2  -8  15     1184.12     1308.40    128.17 o 
  -1  -8  15      381.33      412.01     97.13 o 
   0  -8  15     2308.62     3342.32    449.99 o 
   1  -8  15      572.99      563.58    140.39 o 
   2  -8  15       14.03       83.75    101.21 o 
   3  -8  15     1551.84     1462.14    330.78 o 
   4  -8  15     1893.60     1474.52    200.91 o 
  -3  -7  15     2420.75     1935.41    122.75 o 
  -2  -7  15      701.62      606.61    125.51 o 
  -1  -7  15      299.03      305.52    137.03 o 
   0  -7  15     1054.18     1233.22    218.09 o 
   1  -7  15     1379.81     1504.01     81.22 o 
   2  -7  15      374.47      492.53     82.36 o 
   3  -7  15     2812.01     2760.89    131.96 o 
   4  -7  15        9.98       81.51     96.28 o 
  -4  -6  15        1.94      167.97    133.42 o 
  -3  -6  15     2364.03     2171.78    207.29 o 
  -2  -6  15      398.98      419.56     93.60 o 
  -1  -6  15     3707.71     4691.75    302.26 o 
   0  -6  15      896.74     1093.38    118.47 o 
   1  -6  15        9.22      113.53     97.61 o 
   2  -6  15     2769.90     2906.02    144.79 o 
   3  -6  15     3306.68     2619.30    242.64 o 
   4  -6  15       28.41      205.91     79.83 o 
   5  -6  15      611.30      598.89    156.91 o 
  -5  -5  15      535.56      743.78     90.66 o 
  -4  -5  15     2063.47     1492.33    181.36 o 
  -3  -5  15      435.53      382.27    150.81 o 
  -2  -5  15      629.35      608.76     96.24 o 
  -1  -5  15     1985.47     1862.52    101.61 o 
   0  -5  15     2862.15     4171.67    632.21 o 
   1  -5  15      439.82      388.28     92.13 o 
   2  -5  15     2176.35     2533.70    105.63 o 
   3  -5  15       47.43      345.33    101.02 o 
   4  -5  15      187.46      198.27     99.65 o 
   5  -5  15     3980.16     3924.89    460.64 o 
  -6  -4  15      167.17      181.53     80.55 o 
  -5  -4  15        1.41       68.87     86.57 o 
  -4  -4  15     3326.94     3271.28    183.61 o 
  -3  -4  15      629.05      861.77    101.95 o 
  -2  -4  15     3479.47     4150.89    380.70 o 
  -1  -4  15      320.50      497.18    108.04 o 
   0  -4  15      169.02      310.78    173.47 o 
   1  -4  15     3547.91     4625.27    523.47 o 
   2  -4  15     3037.47     3083.23    368.24 o 
   3  -4  15       51.69      427.87    103.81 o 
   4  -4  15      403.92      274.46     83.14 o 
   5  -4  15       14.14      161.74     81.00 o 
  -6  -3  15      390.33      684.50     97.30 o 
  -5  -3  15     1060.58      656.37    127.33 o 
  -4  -3  15      492.31      421.36    150.01 o 
  -3  -3  15     1037.35     1360.84    136.21 o 
  -2  -3  15     2457.20     1929.91    121.89 o 
  -1  -3  15     3819.09     3653.10    369.47 o 
   0  -3  15      362.18      546.29    114.91 o 
   1  -3  15     3396.15     4000.56    206.92 o 
   2  -3  15       35.05      151.18    125.28 o 
   3  -3  15      542.58      587.51     91.12 o 
   4  -3  15     5914.95     6451.90    144.56 o 
   5  -3  15      240.72       18.70     96.68 o 
  -6  -2  15       30.61      189.68     91.48 o 
  -5  -2  15     4083.23     4017.69    140.02 o 
  -4  -2  15      723.63      674.49    122.32 o 
  -3  -2  15     3569.27     3837.81    217.37 o 
  -2  -2  15       48.00       88.35     88.41 o 
  -1  -2  15      506.08      874.89    122.94 o 
   0  -2  15     5704.53     7853.68    678.88 o 
   1  -2  15     4328.20     4321.64    488.46 o 
   2  -2  15       34.56      197.83     98.84 o 
   3  -2  15        5.29      371.00    164.99 o 
   4  -2  15       29.79       92.61    107.78 o 
   5  -2  15      157.67      233.61    104.95 o 
  -7  -1  15      248.69      448.11     95.84 o 
  -6  -1  15      150.12      269.24    104.89 o 
  -5  -1  15        4.10      103.95    102.34 o 
  -4  -1  15     1542.93     1604.11    213.88 o 
  -3  -1  15     3537.58     3856.69    188.67 o 
  -2  -1  15     4687.81     4975.58    420.97 o 
  -1  -1  15        4.84       77.88     85.83 o 
   0  -1  15     1165.22     1636.46    171.70 o 
   1  -1  15      970.29     1563.29    153.13 o 
   2  -1  15     1106.92     1096.13    107.47 o 
   3  -1  15     8101.59     7123.46    598.70 o 
   4  -1  15      473.20      346.24    112.72 o 
   5  -1  15      187.55      218.72    135.98 o 
  -7   0  15      329.34      124.79     73.45 o 
  -6   0  15     4548.83     4862.18    465.53 o 
  -5   0  15     1118.38     1098.72    154.08 o 
  -4   0  15     1843.58     2232.15    302.16 o 
  -3   0  15       75.70      195.53    122.75 o 
  -2   0  15      156.80      450.97    122.66 o 
  -1   0  15     6964.94     7980.15    485.23 o 
   0   0  15     4281.14     4437.16    170.54 o 
   1   0  15        2.11      -70.26    105.48 o 
   2   0  15      219.35      371.33    107.08 o 
   3   0  15      477.41      240.26     95.41 o 
   4   0  15      126.96      261.66     88.99 o 
   5   0  15     1095.99      943.41     94.96 o 
  -7   1  15      120.56      102.55     91.02 o 
  -6   1  15       81.41      183.73     89.38 o 
  -5   1  15     1288.84     1798.83    226.44 o 
  -4   1  15     3152.51     2721.66    180.26 o 
  -3   1  15     3488.50     3273.11    335.36 o 
  -2   1  15      440.84      499.19    125.63 o 
  -1   1  15      290.26      383.47    100.95 o 
   0   1  15     1131.56     1265.92    140.85 o 
   1   1  15      344.78      239.35     93.37 o 
   2   1  15     8698.37     8933.05   1486.86 o 
   3   1  15      411.76      202.59    150.74 o 
   4   1  15       94.98      -16.54    102.50 o 
  -7   2  15     3296.10     3129.54    252.89 o 
  -6   2  15      816.71      868.55    100.54 o 
  -5   2  15     2428.87     2478.44    207.98 o 
  -4   2  15       45.67      108.45    115.30 o 
  -3   2  15       38.62      149.31    106.59 o 
  -2   2  15     5686.01     6328.47    669.25 o 
  -1   2  15     3549.43     3191.38    118.42 o 
   0   2  15      121.11      305.37     99.95 o 
   1   2  15       31.47       71.11     98.50 o 
   2   2  15      433.94      440.42    125.20 o 
   3   2  15      110.86       68.90    128.70 o 
   4   2  15      755.21      691.84    126.79 o 
  -7   3  15      120.59      222.37     88.98 o 
  -6   3  15      754.92      968.12     94.04 o 
  -5   3  15     3793.16     2544.04    267.20 o 
  -4   3  15     2426.24     2173.68    186.11 o 
  -3   3  15      149.64      304.11    105.76 o 
  -2   3  15       18.71      114.23     89.55 o 
  -1   3  15     2081.80     2016.05    160.39 o 
   0   3  15       54.78       73.16     82.86 o 
   1   3  15     6121.91     6101.65   1155.57 o 
   2   3  15      226.83      255.47     95.16 o 
   3   3  15       11.04      135.55    107.61 o 
  -6   4  15      326.64      422.56     88.59 o 
  -5   4  15     1014.03      943.48    102.11 o 
  -4   4  15      303.27      390.06     90.85 o 
  -3   4  15     5211.51     4846.46    134.20 o 
  -2   4  15     2212.62     1663.96    113.18 o 
  -1   4  15       48.87       57.94     88.26 o 
   0   4  15      426.40      474.95     95.10 o 
   1   4  15      810.32      667.91    102.50 o 
   2   4  15       47.25      194.03    106.42 o 
   3   4  15      657.89      681.20    113.48 o 
  -6   5  15     1669.95     1145.31     97.06 o 
  -5   5  15     2064.73     1515.43     95.48 o 
  -4   5  15      418.60      578.34     96.70 o 
  -3   5  15      104.11        6.07     90.68 o 
  -2   5  15     1330.16     1204.05    123.22 o 
  -1   5  15       64.25      105.70    164.76 o 
   0   5  15     3940.87     3450.69    417.13 o 
   1   5  15      170.55      108.12    104.88 o 
   2   5  15       22.01      273.54    160.07 o 
  -5   6  15      171.32      180.76    103.90 o 
  -4   6  15     2801.18     2523.15    119.40 o 
  -3   6  15      749.04      487.55    129.95 o 
  -2   6  15      202.81       91.80    112.90 o 
  -1   6  15      807.48      835.08    130.31 o 
   0   6  15      551.73      316.54     96.94 o 
  -1  -8  16        2.65      341.62    168.42 o 
   0  -8  16       67.95      101.86    137.82 o 
   1  -8  16     2350.83     2534.90    419.06 o 
   2  -8  16      476.04      418.04     98.17 o 
  -2  -7  16     1818.68     1464.28    200.30 o 
  -1  -7  16      119.09       80.61    102.09 o 
   0  -7  16      450.35      300.94     92.78 o 
   1  -7  16      239.98      719.42    184.55 o 
   2  -7  16        7.84      110.90     69.58 o 
   3  -7  16     1934.51     1591.98    159.75 o 
  -3  -6  16     2566.93     2305.50    184.75 o 
  -2  -6  16        1.00       16.88     78.35 o 
  -1  -6  16      305.83      623.87    111.69 o 
   0  -6  16     4882.58     4949.55    709.71 o 
   1  -6  16      618.45      602.79    149.14 o 
   2  -6  16      285.48      251.08    145.37 o 
   3  -6  16       22.33       11.64     77.76 o 
   4  -6  16       22.58      -29.56     84.73 o 
  -4  -5  16     1711.95     1726.88    108.99 o 
  -3  -5  16     2170.34     1789.06    159.16 o 
  -2  -5  16      109.95       93.81     93.60 o 
  -1  -5  16      701.41      874.88    185.10 o 
   0  -5  16      133.56      309.48     85.25 o 
   1  -5  16       67.31      266.97     79.42 o 
   2  -5  16     3186.80     3304.97    305.49 o 
   3  -5  16     5145.35     5010.54    168.89 o 
   4  -5  16      107.00      130.98     93.80 o 
  -5  -4  16      181.19      335.02     84.37 o 
  -4  -4  16     2138.07     2059.20     88.00 o 
  -3  -4  16        8.30      305.87     78.19 o 
  -2  -4  16      611.21      467.92     89.66 o 
  -1  -4  16     6000.70     6871.35    812.12 o 
   0  -4  16      728.20      661.25     95.23 o 
   1  -4  16      107.38       87.46     83.59 o 
   2  -4  16       78.18       90.39     69.58 o 
   3  -4  16       22.66      103.90     79.04 o 
   4  -4  16      673.06      673.35    100.47 o 
  -5  -3  16     2246.59     1868.15    133.58 o 
  -4  -3  16     2386.11     1592.37    226.96 o 
  -3  -3  16      232.81      232.87     82.95 o 
  -2  -3  16      246.64      328.77    111.33 o 
  -1  -3  16       49.71       33.98    113.08 o 
   0  -3  16      156.33      382.40     93.46 o 
   1  -3  16     2220.39     2892.15    106.11 o 
   2  -3  16     3212.46     3614.36    224.91 o 
   3  -3  16      166.36      324.58    137.45 o 
   4  -3  16        4.11      142.65     78.80 o 
   5  -3  16     1036.66     1408.66    183.19 o 
  -6  -2  16       40.72       87.45     87.15 o 
  -5  -2  16     1023.07     1114.58    210.75 o 
  -4  -2  16      173.40      387.79    100.61 o 
  -3  -2  16     1266.42     1360.41    117.56 o 
  -2  -2  16     9574.08    11845.33    594.05 o 
  -1  -2  16      342.84      483.02     91.97 o 
   0  -2  16      168.46      286.00     98.09 o 
   1  -2  16      948.94     1222.38     99.11 o 
   2  -2  16        9.32       -2.51     98.71 o 
   3  -2  16     1400.95     1067.87    137.83 o 
   4  -2  16     2370.22     1837.04    160.11 o 
  -6  -1  16     1839.24     2056.52    207.56 o 
  -5  -1  16     1925.19     1470.28    121.93 o 
  -4  -1  16      599.99      863.24    114.43 o 
  -3  -1  16       43.89      153.37    112.86 o 
  -2  -1  16       13.49       65.30    105.48 o 
  -1  -1  16      319.77      423.88     95.99 o 
   0  -1  16     3021.00     3924.86    538.21 o 
   1  -1  16     4800.05     5679.69    700.33 o 
   2  -1  16       10.67      149.15     97.70 o 
   3  -1  16      100.17      205.95     94.19 o 
   4  -1  16     1563.95     1643.58    178.54 o 
  -6   0  16       96.93      260.04    110.29 o 
  -5   0  16      571.44      512.70    192.07 o 
  -4   0  16      900.97     1060.45    120.77 o 
  -3   0  16     7930.77    10734.95    567.07 o 
  -2   0  16      296.67      539.97    118.07 o 
  -1   0  16       24.68      126.76     99.60 o 
   0   0  16     1488.09     1656.50    207.52 o 
   1   0  16      171.33      306.82    118.53 o 
   2   0  16      942.95      847.57    113.35 o 
   3   0  16     1700.60     1871.41    293.93 o 
   4   0  16      361.27      398.69     93.08 o 
  -6   1  16     1676.31     1062.78    102.76 o 
  -5   1  16      345.20      520.50     97.77 o 
  -4   1  16       85.78      197.35    111.81 o 
  -3   1  16       48.85      153.37    113.36 o 
  -2   1  16      161.61      181.89     99.75 o 
  -1   1  16     2572.01     2586.19    213.05 o 
   0   1  16     3506.27     4244.04    348.18 o 
   1   1  16       75.06      170.34    106.48 o 
   2   1  16      625.10      781.53    140.68 o 
   3   1  16     2119.60     2008.89    343.62 o 
   4   1  16       47.05       70.52    162.17 o 
  -6   2  16     1652.84     1582.97    163.11 o 
  -5   2  16      139.42      217.40    101.58 o 
  -4   2  16     6618.89     6958.26    422.69 o 
  -3   2  16      562.80      455.27    111.49 o 
  -2   2  16        1.73      116.31     97.93 o 
  -1   2  16     2225.83     2716.33    132.65 o 
   0   2  16      511.35      284.28    110.74 o 
   1   2  16     1040.80      620.20    104.56 o 
   2   2  16     1690.45     1547.12    515.38 o 
   3   2  16      317.23      427.62    184.28 o 
  -6   3  16      248.34      304.87     98.92 o 
  -5   3  16      232.85      274.20    102.32 o 
  -4   3  16      120.15      101.76     93.62 o 
  -3   3  16       23.38      126.79    104.53 o 
  -2   3  16     2023.42     1476.41    177.61 o 
  -1   3  16     2512.31     2529.56    247.44 o 
   0   3  16       71.18      133.85    101.98 o 
   1   3  16      687.60      759.26    116.93 o 
   2   3  16     2800.91     2163.40    305.80 o 
  -5   4  16     5586.41     4026.45    222.52 o 
  -4   4  16      313.36      193.95     91.53 o 
  -3   4  16      220.27      281.05    101.07 o 
  -2   4  16     2673.42     2030.95    204.18 o 
  -1   4  16      452.53      311.85    102.86 o 
   0   4  16      280.19      254.38     93.38 o 
   1   4  16      632.52      478.20     97.36 o 
  -4   5  16      144.00      158.49     89.09 o 
  -3   5  16      835.92      639.33    102.03 o 
  -2   5  16     1252.28      934.57    242.40 o 
  -1   5  16       14.30      153.77    127.51 o 
   0   5  16      679.54      920.66    279.30 o 
   0  -7  17      130.48       85.78     81.21 o 
   1  -7  17     2433.10     1866.14    144.78 o 
  -2  -6  17     3463.90     3676.93    318.54 o 
  -1  -6  17      116.12      192.02    116.21 o 
   0  -6  17       63.77      226.56    103.25 o 
   1  -6  17      315.34      420.90     95.26 o 
   2  -6  17      289.48      468.76     99.14 o 
  -3  -5  17        8.71       28.40     82.96 o 
  -2  -5  17       10.08      276.00     88.67 o 
  -1  -5  17      387.96      343.76    114.64 o 
   0  -5  17     3417.11     4382.65    601.25 o 
   1  -5  17     1273.03     1409.91     83.79 o 
   2  -5  17      182.88      523.51    129.00 o 
   3  -5  17      296.90      545.28     85.64 o 
  -4  -4  17     2025.96     2265.85    132.74 o 
  -3  -4  17     3509.65     3533.46    315.43 o 
  -2  -4  17      216.79      186.87     80.47 o 
  -1  -4  17      138.93       50.05    123.88 o 
   0  -4  17      979.54     1160.47    143.23 o 
   1  -4  17      368.57      716.65     78.35 o 
   2  -4  17     3101.36     3033.50    177.72 o 
   3  -4  17     1310.47     1802.54     84.67 o 
  -4  -3  17       74.75      259.08     86.71 o 
  -3  -3  17       15.98      204.15     92.43 o 
  -2  -3  17      677.34      530.32     95.13 o 
  -1  -3  17     3186.70     3310.88    239.41 o 
   0  -3  17      847.18     1197.09    105.53 o 
   1  -3  17        6.55        6.96    119.62 o 
   2  -3  17     1128.28     1613.32    167.36 o 
   3  -3  17      644.77      582.66     86.15 o 
  -5  -2  17     2443.60     1859.27    190.46 o 
  -4  -2  17     4254.63     4522.17    132.09 o 
  -3  -2  17       19.18      192.98     96.77 o 
  -2  -2  17      139.32      368.76     94.89 o 
  -1  -2  17     1833.35     2241.11    192.93 o 
   0  -2  17      347.17      640.22    106.83 o 
   1  -2  17     2612.13     2676.92    251.50 o 
   2  -2  17      525.51      887.43    149.65 o 
   3  -2  17        5.63       30.64     90.59 o 
  -5  -1  17      297.11      372.49    114.80 o 
  -4  -1  17        3.62       -1.60     90.57 o 
  -3  -1  17      725.12      820.65    100.09 o 
  -2  -1  17     3459.00     3807.89    377.33 o 
  -1  -1  17      951.77     1364.47     91.92 o 
   0  -1  17       22.77      222.83    106.48 o 
   1  -1  17     1765.30     2524.99    232.73 o 
   2  -1  17      774.38      991.60    171.43 o 
   3  -1  17     1346.71     1851.98    287.76 o 
  -5   0  17     3113.50     3485.85    376.06 o 
  -4   0  17        2.98       59.12    100.32 o 
  -3   0  17      448.65      605.24    101.02 o 
  -2   0  17     1944.07     2598.47    116.60 o 
  -1   0  17       62.00      285.35     89.49 o 
   0   0  17     1695.40     1543.04    123.16 o 
   1   0  17      910.02      987.27    246.94 o 
   2   0  17      345.43      617.35    122.32 o 
   3   0  17      353.87      264.72     85.51 o 
  -5   1  17      173.19       83.75    114.50 o 
  -4   1  17      582.07      417.05     89.76 o 
  -3   1  17     2763.34     3760.99    293.76 o 
  -2   1  17      415.00      708.24    104.13 o 
  -1   1  17       48.78      253.34    102.45 o 
   0   1  17     1918.80     2272.18    240.00 o 
   1   1  17      771.19      848.67     95.87 o 
   2   1  17     1273.43     1562.84    339.26 o 
  -5   2  17        8.73      122.59    104.59 o 
  -4   2  17     1020.86      847.89    106.74 o 
  -3   2  17     2886.00     3130.74    177.88 o 
  -2   2  17      200.90      310.47    110.72 o 
  -1   2  17     1199.04     1201.60    145.64 o 
   0   2  17      135.01      337.39     93.53 o 
   1   2  17      297.74      668.54    174.43 o 
   2   2  17      723.72      425.93    167.39 o 
  -4   3  17     1582.05     1347.46    108.15 o 
  -3   3  17      725.34     1055.66    102.74 o 
  -2   3  17       22.20      101.38    103.85 o 
  -1   3  17     2156.25     1909.70    120.15 o 
   0   3  17      833.17      955.27    177.47 o 
   1   3  17     1090.88     1164.34    308.04 o 
  -3   4  17       61.59      154.03     90.25 o 
  -2   4  17      296.41      219.83    103.05 o 
  -1   4  17       25.52       49.29     93.93 o 
  -1  -5  18        1.51       22.51    118.64 o 
   0  -5  18        0.81       63.29     75.37 o 
   1  -5  18      596.09      778.65     90.54 o 
  -2  -4  18      233.65      263.08     72.84 o 
  -1  -4  18     1907.24     2260.27    139.98 o 
   0  -4  18     1051.90     1299.17    101.44 o 
   1  -4  18       61.69       90.42     78.21 o 
   2  -4  18      391.54      363.32    124.52 o 
  -3  -3  18     1292.24     1153.47     89.54 o 
  -2  -3  18       18.41       77.77     87.13 o 
  -1  -3  18       51.63      -13.24     73.44 o 
   0  -3  18     1548.56     2055.86    378.09 o 
   1  -3  18      203.03      100.87     98.56 o 
   2  -3  18     3245.65     3577.97    368.00 o 
  -3  -2  18      333.07      504.69     91.83 o 
  -2  -2  18     2317.70     2841.92    203.59 o 
  -1  -2  18      935.82      939.10    111.01 o 
   0  -2  18        3.68      115.13    120.65 o 
   1  -2  18      882.97     1338.59    177.28 o 
   2  -2  18     1415.52     1037.42    158.88 o 
  -4  -1  18     1399.55     1304.29    130.36 o 
  -3  -1  18      610.14      789.63     93.33 o 
  -2  -1  18      297.31      320.26     83.77 o 
  -1  -1  18     2134.39     2071.32     82.21 o 
   0  -1  18        3.06      143.64    101.09 o 
   1  -1  18     1832.03     2365.72    353.82 o 
   2  -1  18       22.93      102.67     92.05 o 
  -4   0  18      474.95      606.84     96.58 o 
  -3   0  18     1887.83     2605.40    357.14 o 
  -2   0  18      870.81      965.87    115.13 o 
  -1   0  18        7.71       81.62     95.16 o 
   0   0  18      957.84     1364.54    137.97 o 
   1   0  18     2274.10     1929.94    364.52 o 
  -3   1  18      952.02      723.45     99.88 o 
  -2   1  18     2236.49     2971.28    214.63 o 
  -1   1  18        6.74      137.22     83.05 o 
   0   1  18     1710.18     2143.52    304.71 o 
   1   1  18        0.25     -114.38    130.47 o 
  -3   2  18      543.27      428.00    148.91 o 
  -2   2  18       11.32      162.69    106.23 o 
  -1   2  18      520.97      734.24     88.02 o 
   0   2  18     1354.74      979.92    215.66 o 
                                                 
